# Supplementary material for: FERARI and cargo adaptors coordinate cargo flow through sorting endosomes
Source: Nat Commun. 2022 Aug 8;13:4620. doi: 10.1038/s41467-022-32377-y (PMC9359993; doi:10.1038/s41467-022-32377-y)
Supplement: Supplementary file 25 — Source Data [file 41467_2022_32377_MOESM25_ESM.zip]

Archive with 6 entries (5 files):
- Source Data/
- __MACOSX/._Source Data
- Source Data/numerical source data.xlsx
- __MACOSX/Source Data/._numerical source data.xlsx
- Source Data/source data Western blot.pdf
- __MACOSX/Source Data/._source data Western blot.pdf
