# Supplementary material for: FERARI and cargo adaptors coordinate cargo flow through sorting endosomes
Source: Nat Commun. 2022 Aug 8;13:4620. doi: 10.1038/s41467-022-32377-y (PMC9359993; doi:10.1038/s41467-022-32377-y)
Supplement: Supplementary file 25 — Source Data [file 41467_2022_32377_MOESM25_ESM.zip › Source Data/numerical source data.xlsx]

## Sheet: Fig. 1b
Rab11_mock	Rab5_VIPAS39-KO	Rab5_mock	Rab11_VIPAS39-KO	Rab11_EHD1-KO	Rab11_FIP5-KO
7	2	3	5	2	5
5	6	30	5	2	2
27	20	34	2	2	5
26	5	15	2	2	4
9	4	10	6	2	2
30	2	19	2	2	4
16	4	3	8	5	5
11	2	6	5	2	2
22	2	9	2	3	5
10	2	2	2	2	3
14	2	6	4	3	2
18	2	10	7	2	3
27	2	9	2	3	5
18	2	2	5	4	3
6	2	26	2	2	3
10	6	10	2	3	5
22	4	5	5	3	4
22	2	6	5	6	6
22	3	9	4	7	2
7	2	7	2	5	5
11	2	3	2	4	2
15	2	7	2	2	6
10	2	27	11	7	2
15		7	5	3
25		14	6
3		18
24		12
9		4
19		6
10		6
6		2
3		7
10		5
5		6
6		12
5		13
5		14
7		7
6		6
2		14
3		10
unrounded:
Rab11_mock	Rab5_VIPAS39-KO	Rab5_mock	Rab11_VIPAS39-KO	Rab11_EHD1-KO	Rab11_FIP5-KO
7.02	2.34	3.12	4.68	1.56	4.68
4.68	6.24	29.64	5.46	2.34	2.34
26.52	19.5	33.54	1.56	1.56	4.68
25.74	4.68	14.82	2.34	1.56	3.9
8.58	3.9	10.14	6.24	2.34	2.34
30.42	1.56	18.72	1.56	1.56	3.9
16.38	3.9	3.12	7.8	4.68	5.46
10.92	1.56	6.24	4.68	1.56	2.34
21.84	1.56	9.36	1.56	3.12	4.68
10.14	2.34	2.34	1.56	2.34	3.12
14.04	1.56	6.24	3.9	3.12	1.56
17.94	2.34	10.14	7.02	1.56	3.12
26.52	1.56	9.36	1.56	3.12	4.68
17.94	2.34	2.34	4.68	3.9	3.12
6.24	2.34	25.74	1.56	2.34	3.12
10.14	6.24	10.14	1.56	3.12	5.46
21.84	3.9	5.46	5.46	3.12	3.9
21.84	1.56	6.24	5.46	6.24	6.24
21.84	3.12	8.58	3.9	7.02	1.56
7.02	1.56	7.02	1.56	5.46	4.68
10.92	2.34	3.12	1.56	3.9	2.34
14.82	2.34	7.02	1.56	1.56	6.24
10.14	1.56	26.52	10.92	7.02	1.56
14.82		7.02	5.46	3.12
24.96		14.04	6.24
3.12		17.94
24.18		11.7
8.58		3.9
18.72		6.24
10.14		6.24
6.24		2.34
3.12		7.02
10.14		5.46
5.46		6.24
6.24		12.48
5.46		13.26
5.46		14.04
7.02		7.02
6.24		6.24
2.34		14.04
3.12		10.14

## Sheet: Fig. 1f,g
RAB-5_neg	RAB-5_rme-1	RAB-5_rfip-2	RAB-5_RME-1	RAB-10_neg	RAB-10_rme-1	RAB-10_rfip-2
4	2	2	3	4
4	2	2	5	4
5	3	3	5	5
5	3	3	6	5
5	3	3	6	5
5	3	3	6	6
5	3	3	7	6
5	4	4	7	6
5	5	4	7	8
8	5	4	7	8
8	5	5	7	11
9	5	6	8	11
10	5	6	9	11
11	5	6	9	12
11	6	7	10	12
11	6	7	10	12
11	7	7	11	12	2
11	7	8	11	13	3
12	7	8	11	13	3
12	7	8	11	13	3
12	8	8	12	13	3
12	8	8	12	13	3	2
12	8	9	12	14	4	2
12	8	9	12	14	4	2
12	9	9	13	16	4	2
12	12	10	13	16	4	3
13	13	10	13	17	4	3
13	14	11	13	17	4	3
14	16	11	13	17	5	3
14	17	12	13	18	5	3
15	17	16	13	18	5	3
16	23	17	13	18	5	3
16	25	18	13	18	5	4
17		20	16	18	6	4
18		23	16	19	6	4
18			17	19	6	4
19			17	24	7	4
25			17	24	7	4
25			17	24	7	4
25			18	24	7	4
26			19	26	7	5
26			19	26	8	5
28			19	27	8	5
32			19	31	8	5
32			19	31	8	5
33			20	33	8	6
39			23	39	9	6
45			24	47	11	6
46			24	53	11	7
53			24	54	11	8
54			25	62	11	8
60			25		12	9
			26		15	9
			26		21	11
			31		23	11
			31		24	12
			32			12
			38
			40
			45
			47
			47
			61

## Sheet: Fig. 1i
Rab5_VIPAS39-KO	Rab5_mock
2	3
6	30
20	34
5	15
4	10
2	19
4	3
2	6
2	9
2	2
2	6
2	10
2	9
2	2
2	26
6	10
4	5
2	6
3	9
2	7
2	3
2	7
2	27
	7
	14
	18
	12
	4
	6
	6
	2
	7
	5
	6
	12
	13
	14
	7
	6
	14
	10
unrounded:
Rab5_VIPAS39-KO	Rab5_mock
2.34	3.12
6.24	29.64
19.5	33.54
4.68	14.82
3.9	10.14
1.56	18.72
3.9	3.12
1.56	6.24
1.56	9.36
2.34	2.34
1.56	6.24
2.34	10.14
1.56	9.36
2.34	2.34
2.34	25.74
6.24	10.14
3.9	5.46
1.56	6.24
3.12	8.58
1.56	7.02
2.34	3.12
2.34	7.02
1.56	26.52
	7.02
	14.04
	17.94
	11.7
	3.9
	6.24
	6.24
	2.34
	7.02
	5.46
	6.24
	12.48
	13.26
	14.04
	7.02
	6.24
	14.04
	10.14

## Sheet: Fig. 2d
HGRS-1_neg	HGRS-1_rme-1
13	10
6	22
12	4
46	9
26	4
25	2
54	2
27	4
10	3
13	10
44	2
19	11
6	8
6	2
4	6
4	8
19	14
11	6
25	7
11	7
24	5
3	13
31	4
12	9
7	7
27	3
18	7
46	6
27	3
14	3
45
17
19
54
75
4
5
20
12
33
40
18
11
4
11
31
11
19
18
25
5
18
62
46
4
13
5
19
11
17
20
47
39
11
17
21
32

## Sheet: Fig. 3a
SNX-1_RAB-11_M1	SNX-1_RAB-11_M2	SNX-1_RAB-5_M1	SNX-1_RAB-5_M2	SNX-1_RAB-7_M1	SNX-1_RAB-7_M2	SNX-1_RME-1_M1	SNX-1_RME-1_M2	RAB-10_RME-1_M1	RAB-10_RME-1_M2	SNX-1_DHS-3_M1	SNX-1_DHS-3_M2	SNX-1_MANS_M1	SNX-1_MANS_M2	SYX-3_SNX-1_M1	SYX-3_SNX-1_M2	SYX-3_RME-1_M1	SYX-3_RME-1_M2	SYX-3_RAB-10_M1	SYX-3_RAB-10_M2		SNX-1_RAB-10_M1	SNX-1_RAB-10_M2	SNX-1_DHS-3_M1	SNX-1_DHS-3_M2	SNX-1_MANS_M1	SNX-1_MANS_M2
0.302	0.222	0.338	0.052	0.363	0.335	0.23	0.399	0.167	0.161	0.133	0.025	0.098	0.159	0.21	0.516	0.579	0.672	0.407	0.444		0.165	0.25	0.101	0.062	0.075	0.158		RAB-10_SNX-1 top 10 worms
0.327	0.315	0.15	0.158	0.567	0.36	0.161	0.265	0.176	0.195	0.081	0.068	0.17	0.111	0.135	0.425	0.511	0.859	0.362	0.577		0.218	0.315	0.097	0.04	0.066	0.07		Neg. Contr. bottom 10 worms
0.147	0.119	0.38	0.096	0.477	0.306	0.119	0.254	0.203	0.334	0.045	0.049	0.098	0.081	0.215	0.347	0.48	0.639	0.301	0.671		0.28	0.303	0.069	0.039	0.074	0.048
0.118	0.313	0.247	0.168	0.428	0.304	0.149	0.268	0.229	0.277	0.052	0.027	0.111	0.083	0.087	0.274	0.483	0.723	0.449	0.557		0.148	0.395	0.056	0.068	0.076	0.063
0.246	0.127	0.296	0.171	0.525	0.504	0.104	0.218	0.246	0.274	0.084	0.035	0.116	0.079	0.154	0.328	0.514	0.657	0.367	0.528		0.209	0.241	0.104	0.07	0.083	0.093
0.365	0.173	0.251	0.293	0.375	0.306	0.139	0.202	0.165	0.23	0.058	0.044	0.047	0.161	0.098	0.459	0.564	0.807	0.36	0.61		0.188	0.309	0.095	0.046	0.063	0.123
0.323	0.134	0.281	0.126	0.278	0.265	0.265	0.54	0.248	0.435	0.107	0.038	0.041	0.111	0.21	0.447	0.246	0.624	0.266	0.496		0.176	0.215	0.048	0.043	0.068	0.098
0.307	0.177	0.216	0.128	0.406	0.253	0.172	0.354	0.154	0.287	0.042	0.027	0.068	0.118	0.249	0.463	0.443	0.659	0.277	0.549		0.144	0.361	0.078	0.058	0.058	0.114
0.326	0.24	0.285	0.073	0.387	0.273	0.102	0.281	0.126	0.355	0.043	0.045	0.059	0.06	0.126	0.258	0.462	0.894	0.211	0.455		0.257	0.313	0.035	0.055	0.066	0.054
0.292	0.1	0.147	0.117	0.502	0.281	0.104	0.443	0.135	0.184	0.069	0.043	0.076	0.085	0.195	0.303	0.395	0.797	0.254	0.642		0.13	0.287	0.074	0.059	0.098	0.128
0.2753	0.192	0.2591	0.1382	0.4308	0.3187	0.1545	0.3224	0.1849	0.2732	0.0714	0.0401	0.0884	0.1048	0.1679	0.382	0.4677	0.7331	0.3254	0.5529		0.1915	0.2989	0.0757	0.054	0.0727	0.0949
0.0813935	0.0781324	0.0744557	0.0670685	0.087068	0.0726912	0.0554241	0.108935	0.0443432	0.0851793	0.0302626	0.0129396	0.0387447	0.0340809	0.0553142	0.0906409	0.0949527	0.098409	0.0751697	0.0753222		0.0494599	0.0543578	0.0238796	0.0113725	0.0114799	0.03614
to DHS-3:
1.05249e-05	0.000150211	8.87976e-06	0.00116794	7.71416e-08	4.63551e-07	0.000970005	1.63242e-05	5.42476e-06	9.65332e-06	1	1	0.289432	0.000131625	0.000265116	6.18435e-07	8.59194e-08	2.3348e-09	4.3983e-07	2.41422e-09
to MANS:
1.92013e-05	0.00694458	1.83965e-05	0.183157	6.28022e-08	1.42794e-06	0.00696974	9.44674e-05	6.62714e-05	8.96271e-05	0.289432	0.000131625	1	1	0.00183161	1.43243e-06	6.90176e-08	7.48286e-10	5.48942e-07	4.48307e-10

## Sheet: Fig. 3d
				EXP1					EXP2					EXP3
ctr ko	Rab10 ko			ctr ko 1 Volume (microns cube)	rab10 KO 1 Volume (microns cube)				ctr ko 2	rab10 KO 2				ctr ko 3	rab10 KO 3
0.721667	1.3957			0.721667	1.3957				0.74052	0.68728				1.16644	0.25168
1.30758	1.7863			1.30758	1.7863				1.15434	1.92632				0.27346	0.36784
0.669269	1.7482			0.669269	1.7482				0.8349	4.3318				0.22506	0.2299
1.23136	1.21945			1.23136	1.21945				0.52998	2.57488				0.2057	0.42834
1.148	2.06735			1.148	2.06735				0.93896	4.07286				0.87604	0.25894
1.86967	0.869335			1.86967	0.869335				1.58026	0.94864				0.44286	0.24442
1.40284	0.473966			1.40284	0.473966				0.72358	1.30438				0.11616	0.3872
0.43824	2.0483			0.43824	2.0483				1.47378	1.331				1.03818	0.2178
1.74582	0.269137			1.74582	0.269137				1.73514	2.31836				0.86878	0.20812
1.03368	0.359643			1.03368	0.359643				1.69158	3.8841				0.13068	0.44286
1.18372	2.71042			1.18372	2.71042				0.89782	0.8349				0.46464	0.33154
1.29805	1.19325			1.29805	1.19325				0.68486	4.57138				0.51304	0.3509
1.23374	0.531128			1.23374	0.531128				1.0527	1.573				0.08954	0.49368
0.5478	0.412041			0.5478	0.412041				1.02366	3.30814				0.15488	0.29766
0.87648	4.11565			0.87648	4.11565				1.78838	3.86716				0.09438	0.36058
0.271518	0.709758			0.271518	0.709758				0.73326	1.50524				0.8228	0.92686
0.523983	0.459676			0.523983	0.459676				1.53912	2.36676				0.31944	0.25168
1.03844	1.15753			1.03844	1.15753				0.3509	2.96934				0.2541	1.3794
1.28614	1.2909			1.28614	1.2909				1.6335	2.02796				0.23474	0.32186
1.97446	1.50764			1.97446	1.50764				1.42054	3.70744				0.34364	0.69454
0.688323	0.211975			0.688323	0.211975				1.16402	2.54342				0.08954	0.82764
0.283427	1.45286			0.283427	1.45286				1.63592	3.84538				0.05324	0.51788
1.78154	2.67469			1.78154	2.67469				0.7139	1.15918				0.31218	1.86824
1.17658	1.25756			1.17658	1.25756				1.03092	1.05512				0.26136	0.69938
0.888389	0.171485			0.888389	0.171485				3.16052	6.4251				0.07502	0.22264
0.676414	1.49811			0.676414	1.49811				0.57838	1.06722				0.12826	0.77198
0.983659	1.591			0.983659	1.591				1.06238	0.64856				0.1694	0.20328
0.502547	0.559709			0.502547	0.559709				1.58994	1.06722				0.24684	0.79618
2.75329	0.76692			2.75329	0.76692				1.089	0.7865				0.15004	0.53482
0.774065	0.719285			0.774065	0.719285				0.71874	1.22694				0.44286	0.26862
0.454912	1.30996			0.454912	1.30996				3.58886	0.46948				0.29282	0.69454
2.61277	0.774065			2.61277	0.774065				1.79564	2.72492				0.34606	0.22264
0.345352	0.47873			0.345352	0.47873				1.26082	2.19978				0.12826	0.28556
0.897916	3.96083			0.897916	3.96083				0.83006	0.76714				0.09196	0.7139
0.283427	3.38683			0.283427	3.38683				5.84188	5.36272				0.1331	0.35816
0.845518	0.704995			0.845518	0.704995				0.97042	1.39634				0.13068	0.62678
0.573999	0.407278			0.573999	0.407278				0.4598	6.57998				0.08954	0.52272
1.30758	4.96593			1.30758	4.96593				2.22398	1.6335				0.20812	1.1616
1.42666	1.25994			1.42666	1.25994				1.3673	2.01828				0.242	0.2662
1.87443	0.338207			1.87443	0.338207				4.52056	1.40602				0.15004	0.39688
1.3171	0.933642			1.3171	0.933642				1.3189	0.44528				0.20328	0.59532
0.590672	0.809792			0.590672	0.809792				1.63592	1.32374				0.14036	0.49368
1.13371	1.14562			1.13371	1.14562				3.1823	1.0648				0.2783	0.63404
0.878862	0.388224			0.878862	0.388224				0.76714	3.16294				0.11858	0.54208
0.471585	1.83156			0.471585	1.83156				0.62194	4.53508				0.17182	0.23958
0.21912	1.54099			0.21912	1.54099				0.73084	1.4278				0.1331	0.69212
2.34601	0.650215			2.34601	0.650215				2.23366	2.42726				0.07018	0.45012
0.421568	0.433477			0.421568	0.433477				1.9118	3.86474				0.0726	0.43076
3.65121	0.476348			3.65121	0.476348				2.8677	2.23124				0.09438	0.69938
4.18948	0.909825			4.18948	0.909825				1.76902	0.61468				0.18392	0.363
0.681178	1.10989			0.681178	1.10989				0.38478	2.2264				0.05566	0.45012
1.38379	2.22455			1.38379	2.22455				1.15676	0.46464				0.16456	0.53724
1.26947	1.00509			1.26947	1.00509				0.53724	4.9731				0.08712	0.42834
2.83665	0.790738			2.83665	0.790738				1.23178	4.04382				0.45738	0.3872
0.440622	0.5478			0.440622	0.5478				3.0371	1.4036				0.1089	0.72116
0.93126	0.402514			0.93126	0.402514				2.89432	0.77924				0.363	0.65098
0.240556	0.683559			0.240556	0.683559				1.71336	3.2065				0.18634	0.5445
2.1388	0.454912			2.1388	0.454912				1.79322	1.15676				0.05566	0.21296
1.6172	1.7482			1.6172	1.7482				2.11508	4.9005				0.10164	0.34364
2.50083	1.13847			2.50083	1.13847				3.96396	1.8513				0.06534	1.52702
0.890771	7.96454			0.890771	7.96454				3.30814	0.72842				0.484	0.5566
2.51274	1.24089			2.51274	1.24089				2.20462	0.9801				0.11616	0.24926
1.63387	1.4219			1.63387	1.4219				2.48292	1.8997				0.61952	0.95832
0.416804	0.190539			0.416804	0.190539				2.56278	0.71632				0.06776	0.5566
0.621634	1.40999			0.621634	1.40999				0.62678	3.64694				0.17424	1.8029
1.35521	2.64373			1.35521	2.64373				4.0898	1.67948				0.14762	0.49368
1.25756	1.2266			1.25756	1.2266				2.86528	6.60176				0.06534	0.22506
0.735958	0.16434			0.735958	0.16434				2.0207	0.91234				0.11132	3.53804
0.614489	1.34092			0.614489	1.34092				1.11804	1.9481				0.29524	0.70664
0.283427	1.39332			0.283427	1.39332				1.3189	1.05996				0.0726	0.58564
1.71723	0.528746			1.71723	0.528746				1.18096	2.90158				0.11374	0.21538
0.850281	0.674032			0.850281	0.674032				1.15192	1.66738				0.18392	0.70422
0.895534	0.676414			0.895534	0.676414				0.77682	4.91986				0.43076	1.00914
3.29156	1.20754			3.29156	1.20754				3.00564	1.39634				0.13552	0.40898
1.57671	0.735958			1.57671	0.735958				1.23178	1.29954				0.0968	0.35332
1.2004	1.58624			1.2004	1.58624				1.9239	3.63726				0.1452	0.39688
1.9173	1.50526			1.9173	1.50526				0.90992	3.30814				0.30492	2.40548
0.945551	2.01019			0.945551	2.01019				2.6136	2.57004				0.30976	0.30734
2.06259	0.650215			2.06259	0.650215				2.4321	2.92094				0.27346	0.43802
2.47463	4.70155			2.47463	4.70155				2.02796	3.65662				0.11616	0.76714
1.59577	0.366788			1.59577	0.366788				2.46356	0.81312				0.15972	1.23904
1.27899	1.89825			1.27899	1.89825				1.39392	1.20274				0.14278	0.56386
1.13847	2.09355			1.13847	2.09355				2.08604	5.7233				0.08954	0.30492
0.333444	0.593053			0.333444	0.593053				1.01398	0.79134				0.2662	0.28072
0.292954	1.55528			0.292954	1.55528				2.34014	1.87308				0.1573	0.2783
1.2385	2.92001			1.2385	2.92001				0.8591	3.15326				0.23716	1.92632
2.91049	2.6866			2.91049	2.6866				1.03092	1.48104				0.10164	0.35574
1.12656	3.16771			1.12656	3.16771				2.4926	2.22882				0.11858	0.68002
1.45762	1.67436			1.45762	1.67436				1.23178	0.47432				0.16698	1.08658
1.67674	3.37969			1.67674	3.37969				0.50336	1.23904				0.45496	0.5808
3.4821	1.71962			3.4821	1.71962				0.5566	0.98252				0.69696	1.8876
1.27661	1.9435			1.27661	1.9435				3.49448	2.07636				0.06534	0.3751
0.395369	0.507311			0.395369	0.507311				1.0406	0.82038				0.15004	0.36542
0.928879	0.974132			0.928879	0.974132				1.05512	2.44662				0.06292	0.27104
0.445385	0.583526			0.445385	0.583526				1.1979	1.7182				0.41382	1.26808
2.95812	2.0483			2.95812	2.0483				3.73648	0.8107				0.13068	2.37402
1.9435	1.02177			1.9435	1.02177				1.97956	3.10728				0.07502	0.34606
0.714522	1.18372			0.714522	1.18372				1.74724	3.59854				0.10406	0.35332
0.659742	1.72438			0.659742	1.72438				3.66872	2.783				0.22506	0.47432
1.70771	0.278664			1.70771	0.278664				3.1702	1.5004				0.21296	0.53482
2.93192	0.645452			2.93192	0.645452				2.68862	4.25194				0.09196	0.59532
1.24327	0.745485			1.24327	0.745485				2.70556	0.83974				0.14036	0.74294
0.404896	1.8006			0.404896	1.8006				0.72842	2.904				0.37268	0.57838
2.77711	0.135759			2.77711	0.135759				3.37832	2.79026				0.18392	0.3872
0.878862	0.297717			0.878862	0.297717				2.6257	1.22936				0.19602	0.87846
1.25041	2.9343			1.25041	2.9343				0.78166	2.22398				0.25168	0.4961
1.148	0.140523			1.148	0.140523				1.20274	1.3915				0.1331	0.34364
3.30347	1.96017			3.30347	1.96017				4.11884	0.9075				0.42834	0.63162
1.88157	0.342971			1.88157	0.342971				1.38666	1.13982				0.54934	0.34364
1.51479	0.662124			1.51479	0.662124				4.42134	2.32078				0.05566	0.72842
0.545418	0.855045			0.545418	0.855045				1.37456	2.01586				0.26862	0.32428
1.12894	0.42395			1.12894	0.42395				2.15622	1.23662				0.11858	0.59048
2.34125	2.61277			2.34125	2.61277				3.60338	0.35332				0.37026	0.484
1.4743	0.778829			1.4743	0.778829				1.61898	0.45012				0.15972	0.41866
1.46001	0.964605			1.46001	0.964605				3.69776	6.05484				0.28314	0.24926
2.26265	1.48859			2.26265	1.48859				5.55632	1.13498				0.32186	0.47432
2.44843	0.831227			2.44843	0.831227				2.30868	5.49098				0.1331	0.61952
1.21707	0.647833			1.21707	0.647833				1.95778	1.36004				0.20328	0.37994
1.19802	3.19629			1.19802	3.19629				1.8755	3.39526				0.08228	0.29766
0.457294	1.64102			0.457294	1.64102				4.1745	3.8962				0.14278	0.24442
1.17658	1.42666			1.17658	1.42666				3.9809	3.75826				0.32186	0.34606
1.26709	0.557327			1.26709	0.557327				2.57004	0.34606				0.56628	0.23958
2.4127	6.41403			2.4127	6.41403				2.97176	2.91126				0.11132	0.3509
0.704995	1.07416			0.704995	1.07416				0.59048	0.4477				0.45254	0.74778
1.92445	1.68627			1.92445	1.68627				2.17558	2.6378				0.11858	0.33154
1.3957	2.89381			1.3957	2.89381				1.8876	1.12772				0.24926	0.31218
0.312008	1.71962			0.312008	1.71962				1.55848	1.3189				0.12342	0.35816
1.2647	0.331062			1.2647	0.331062				3.09276	0.24926				0.18634	0.70906
0.490638	1.49335			0.490638	1.49335				3.17262	3.96638				0.1452	0.20328
1.00986	0.245319			1.00986	0.245319				1.07448	3.25006				0.07018	1.57542
0.100033	0.333444			0.100033	0.333444				3.82118	0.79618				0.2783	0.40172
0.774065	0.412041			0.774065	0.412041				1.90212	2.93062				0.23474	0.37026
0.426331	1.96494			0.426331	1.96494				3.69776	0.83732				0.26136	0.58322
1.88157	2.51274			1.88157	2.51274				3.993	3.53804				0.43076	0.2904
0.321535	1.22183			0.321535	1.22183				1.19548	0.63162				0.69696	0.53724
0.502547	0.395369			0.502547	0.395369				4.53508	1.72062				0.32186	0.2541
1.29567	1.20992			1.29567	1.20992				0.67518	3.67598				0.34122	0.59048
0.31439	0.91697			0.31439	0.91697				2.07152	3.74132				0.21538	0.23232
0.473966	0.65736			0.473966	0.65736				1.7545	1.2705				0.45496	0.53482
0.755012	1.14085			0.755012	1.14085				1.75692	3.3154				0.726	0.77198
0.593053	1.33616			0.593053	1.33616				0.63888	3.66388				0.60742	0.58322
0.783592	0.785974			0.783592	0.785974				6.13228	0.39204				0.41382	0.60258
0.624016	1.32187			0.624016	1.32187				0.24684	0.98494				0.53966	0.55902
1.41475	0.342971			1.41475	0.342971				1.1979	5.51276				0.26378	0.41866
2.2698	2.58895			2.2698	2.58895				3.6179	3.6542				0.25894	0.29524
0.607344	2.62468			0.607344	2.62468				1.36488	2.5531				0.41624	0.35574
1.99352	1.68865			1.99352	1.68865				1.00188	0.84216				0.49852	0.81312
1.35045	2.45319			1.35045	2.45319				1.1495	2.64022				0.24442	0.20086
3.07006	1.8006			3.07006	1.8006				2.541	1.84888				0.26378	0.69938
0.833609	0.724049			0.833609	0.724049				2.42726	0.9801				1.04544	0.26378
1.0432	1.91254			1.0432	1.91254				4.71658	1.61414				1.16644	0.45012
1.21945	0.388224			1.21945	0.388224				7.39068	3.92524				0.27346	0.40172
1.60291	1.77678			1.60291	1.77678				1.21	0.87604				0.99704	0.56144
1.84347	0.647833			1.84347	0.647833				0.49368	0.83006				0.27588	1.4157
0.990804	0.909825			0.990804	0.909825				0.79618	2.84834				0.22506	0.50094
2.28409	1.41237			2.28409	1.41237				1.1737	6.60418				0.2057	0.75262
2.34125	0.364406			2.34125	0.364406				0.7865	0.98494				0.87604	0.76956
0.874099	2.1912			0.874099	2.1912				1.67706	0.4235				0.44286	0.67034
0.902679	1.44333			0.902679	1.44333				2.12718	2.06668				0.42592	0.45496
1.1742	1.01224			1.1742	1.01224				1.56574	3.53078				0.4598	0.20328
2.33649	2.71757			2.33649	2.71757				1.73272	4.15272				1.03818	0.61952
0.502547	2.37936			0.502547	2.37936				4.09948	5.73298				0.2541	0.26378
1.33854	0.573999			1.33854	0.573999				1.48104	1.06964				0.86878	0.74778
1.2004	1.25518			1.2004	1.25518				2.77574	0.51062				0.726	0.88572
2.13166	3.27966			2.13166	3.27966				4.61252	3.70986				0.3388	0.85668
1.34568	0.302481			1.34568	0.302481				0.68244	2.30868				0.20086	0.48642
3.0129	2.0483			3.0129	2.0483				2.18526	2.19252				0.6897	1.17854
1.15753	0.540655			1.15753	0.540655				0.30734	0.73084				0.46464	0.60742
2.45796	2.05544			2.45796	2.05544				1.33342	1.42538				0.51304	0.23958
0.912206	0.93126			0.912206	0.93126				1.05996	1.53912				0.8228	0.22022
0.719285	1.38141			0.719285	1.38141				3.3759	2.9645				1.04544	0.30008
1.5267	1.81965			1.5267	1.81965				3.9809	1.3431				0.3388	0.71874
1.12656	1.33139			1.12656	1.33139				1.9239	0.43318				0.31944	0.80828
0.721667	0.826464			0.721667	0.826464				1.63592	1.6577				0.22022	0.34848
1.49335	1.98399			1.49335	1.98399				2.64022	1.09626				1.45684	1.75692
0.819319	1.28614			0.819319	1.28614				1.7303	4.60526				0.2541	0.35816
2.07926	2.78664			2.07926	2.78664				1.331	0.53724				0.23474	0.3509
1.23612	2.94859			1.23612	2.94859				2.65958	4.1987				0.34364	0.21538
0.407278	1.66484			0.407278	1.66484				0.99946	2.99354				0.242	0.39204
0.843136	1.9697			0.843136	1.9697				2.65232	1.03334				0.34606	0.28556
0.412041	0.790738			0.412041	0.790738				0.81312	2.27238				0.31218	0.76956
0.976513	1.49811			0.976513	1.49811				1.43264	3.4606				0.26136	0.24684
0.476348	2.00066			0.476348	2.00066				0.51546	4.76982				0.2057	0.61226
1.28614	3.92749			1.28614	3.92749				0.39688	1.44716				0.21296	0.35816
2.1912	1.73391			2.1912	1.73391				1.92632	1.40602				0.21538	0.80102
0.812173	0.738339			0.812173	0.738339				2.92094	1.02608				0.24684	1.68432
0.559709	2.04353			0.559709	2.04353				1.00188	1.81984				0.44286	1.07932
0.700232	0.666887			0.700232	0.666887				1.09626	2.80236				0.29282	0.60984
1.18134	1.17658			1.18134	1.17658				1.06964	5.41596				0.22022	1.05996
1.2004	0.228647			1.2004	0.228647				1.17612	3.77278				0.34606	0.37752
0.228647	0.921733			0.228647	0.921733				1.23662	1.70852				0.29766	0.98252
1.5386	1.20278			1.5386	1.20278				1.48104	0.78166				0.20812	0.92686
0.795501	2.41985			0.795501	2.41985				1.68916	2.11266				0.242	0.52756
0.419186	0.945551			0.419186	0.945551				0.48158	5.53696				0.49852	1.38666
3.77982	2.80331			3.77982	2.80331				1.76418	4.58348				0.21538	0.22264
0.454912	0.80741			0.454912	0.80741				1.30196	1.56332				0.20328	1.01882
2.95098	2.36507			2.95098	2.36507				1.22936	5.79106				0.2783	0.73326
0.726431	1.81965			0.726431	1.81965				0.83248	5.49098				0.22748	1.27292
0.221502	1.07178			0.221502	1.07178				0.74294	4.97794				0.25652	1.51976
3.04625	0.874099			3.04625	0.874099				0.69938	3.65904				0.45738	0.42834
2.36507	0.545418			2.36507	0.545418				0.98978	0.60984				0.363	1.81258
1.15753	5.13503			1.15753	5.13503				0.81312	1.97714				0.28314	1.07206
0.297717	2.82713			0.297717	2.82713				0.73568	1.3431				0.20086	0.30734
2.34125	0.631161			2.34125	0.631161				0.39688	2.56762				0.33396	0.63646
1.46001	0.624016			1.46001	0.624016				0.38962	0.60742				0.2178	1.07206
0.881244	0.97175			0.881244	0.97175				0.81554	0.70906				0.27104	0.6292
0.745485	0.735958			0.745485	0.735958				1.1616	1.14224				0.29524	0.2057
0.747866	1.42904			0.747866	1.42904				0.86152	1.36488				0.63646	0.58806
1.35283	0.304863			1.35283	0.304863				1.05754	1.7908				0.21538	0.5808
1.9959	0.359643			1.9959	0.359643				0.8107	5.62166				0.45496	0.55418
0.621634	0.893152			0.621634	0.893152				0.28314	0.64856				0.26378	1.36004
0.845518	1.18849			0.845518	1.18849				0.71632	5.22236				0.484	0.76472
1.33854	1.24089			1.33854	1.24089				0.34848	4.84726				0.61952	0.44528
1.98161	0.252464			1.98161	0.252464				0.57838	3.6058				0.29524	1.55364
2.13642	1.28376			2.13642	1.28376				0.20328	1.7424				0.39688	1.30196
0.64307	2.0483			0.64307	2.0483				0.90992	4.51572				0.43076	0.36058
1.40761	0.888389			1.40761	0.888389				0.27104	0.53482				0.25652	0.69696
0.590672	0.569236			0.590672	0.569236				0.73084	4.07528				0.23474	0.726
1.21945	1.87205			1.21945	1.87205				2.1538	2.28448				0.28314	0.46222
0.485875	2.54132			0.485875	2.54132				1.30438	4.01962				0.35574	0.64372
1.3433	2.739			1.3433	2.739				2.58214	2.17316				0.30492	0.26862
0.250083	1.21469			0.250083	1.21469				0.6292	1.5125				0.30976	0.37752
0.266755	4.58723			0.266755	4.58723				0.363	7.6351				0.27346	0.25652
1.21945	1.40761			1.21945	1.40761				4.01236	2.12718				0.27346	0.44286
3.56546	2.96288			3.56546	2.96288				1.24388	4.49152				0.23474	0.29282
0.743103	1.10751			0.743103	1.10751				1.2221	1.13982				0.5082	0.37026
1.22898	1.27185			1.22898	1.27185				3.38316	0.52756				1.1132	0.44528
0.31439	4.33953			0.31439	4.33953				0.54692	0.4961				0.46706	0.31702
1.16229	3.87271			1.16229	3.87271				0.60984	2.14654				0.22022	0.28556
1.79821	0.826464			1.79821	0.826464				0.45738	4.16724				0.2662	0.40414
1.21707	1.36474			1.21707	1.36474				2.02312	2.77816				0.23716	0.22022
0.373933	1.19325			0.373933	1.19325				1.62382	0.71148				0.78166	0.36784
1.18134	2.72471			1.18134	2.72471				0.98252	0.6776				0.6897	0.93654
0.173867	1.67198			0.173867	1.67198				0.41382	2.08846				0.45496	0.6897
1.22421	0.683559			1.22421	0.683559				0.4356	1.6093				0.69696	0.5687
0.709758	3.32729			0.709758	3.32729				1.48588	5.14492				0.40656	0.4235
0.211975	0.531128			0.211975	0.531128				0.52514	0.86152				0.28556	0.46222
1.66007	1.2385			1.66007	1.2385				0.40172	3.35412				0.41382	0.2662
0.721667	1.45524			0.721667	1.45524				0.58564	6.00886				0.52272	0.78408
0.38346	1.27661			0.38346	1.27661				0.47432	6.93814				0.22022	0.25894
0.473966	0.855045			0.473966	0.855045				0.26378	2.58456				0.24684	0.23958
0.397751	0.693086			0.397751	0.693086				0.58806	0.83974				0.22506	0.68486
0.69785	1.2266			0.69785	1.2266				0.38962	1.08174				0.21296	0.5929
0.481111	1.17658			0.481111	1.17658				0.42834	3.11938				0.27588	0.8712
0.42395	0.285809			0.42395	0.285809				0.43318	1.3431				0.242	0.6776
0.762157	0.966986			0.762157	0.966986				0.25894	0.80586				0.37268	0.25894
1.70056	1.40523			1.70056	1.40523				0.5445	0.63162				0.3146	0.2541
0.323917	2.56275			0.323917	2.56275				0.24442	1.573				0.3509	0.62194
0.995567	1.09084			0.995567	1.09084				0.484	5.84914				0.37268	1.02124
0.933642	2.9867			0.933642	2.9867				0.29766	1.84888				0.49368	0.57354
0.462058	0.897916			0.462058	0.897916				1.01156	2.97902				0.37026	1.0285
0.707377	3.39398			0.707377	3.39398				0.62678	9.1476				0.42834	0.847
1.08846	1.87205			1.08846	1.87205				0.48158	0.53966				0.54934	0.43802
0.659742	1.15753			0.659742	1.15753				0.54208	1.72788				0.26862	0.81554
0.947932	1.04082			0.947932	1.04082				1.7303	0.68002				0.37026	0.25168
0.447767	0.445385			0.447767	0.445385				0.51062	2.73218				0.20328	0.60016
1.13133	0.304863			1.13133	0.304863				4.16482	3.36138				0.25652	0.7744
0.435858	0.573999			0.435858	0.573999				1.41328	5.2998				0.21296	1.35762
1.10036	5.69474			1.10036	5.69474				0.45012	1.62382				0.28314	1.3431
0.516838	3.72504			0.516838	3.72504				1.19306	3.6784				0.32186	0.62678
0.633543	0.685941			0.633543	0.685941				1.26808	2.64506				0.21054	0.41866
0.20483	0.883626			0.20483	0.883626				2.6136	1.59478				0.20328	0.28314
0.666887	0.659742			0.666887	0.659742				2.9887	1.29712				0.68486	1.17612
1.21231	0.945551			1.21231	0.945551				3.03226	0.4477				0.32186	0.3993
0.447767	0.8217			0.447767	0.8217				2.58698	2.1417				0.27104	0.61226
1.05749	1.71723			1.05749	1.71723				1.00188	2.30142				0.56628	1.4036
0.864572	0.362024			0.864572	0.362024				1.30922	2.61844				0.32186	1.30196
0.924115	0.569236			0.924115	0.569236				0.484	1.68432				0.21054	0.726
0.111942	0.426331			0.111942	0.426331				0.5203	2.10056				0.45254	0.22264
0.769302	0.976513			0.769302	0.976513				0.21054	0.90266				0.24926	0.7139
1.74105	1.5124			1.74105	1.5124				1.87308	2.39822				0.20086	0.78166
0.671651	1.33854			0.671651	1.33854				0.50094	2.85076				0.4356	0.41382
1.11942	0.281045			1.11942	0.281045				0.20812	2.40064				0.21054	0.28072
1.45762	1.55051			1.45762	1.55051				1.1979	0.9922				0.35332	0.3388
0.58829	2.33411			0.58829	2.33411				0.4356	2.4684				0.47674	0.45496
1.0432	1.03368			1.0432	1.03368				0.38478	1.4036				0.34606	1.2826
0.509692	0.743103			0.509692	0.743103				1.28744	2.42726				0.95348	0.35816
0.2739	1.3433			0.2739	1.3433				1.573	2.61844				0.51788	0.69938
4.01085	0.528746			4.01085	0.528746				0.3509	1.07932				0.27104	0.2299
0.183394	0.607344			0.183394	0.607344				0.64614	1.38666				0.22748	0.23958
0.36917	2.07688			0.36917	2.07688				0.3388	0.61468				0.71874	0.26862
0.633543	2.45557			0.633543	2.45557				0.30008	1.33826				0.3993	0.36058
0.15005	2.68422			0.15005	2.68422				0.41866	3.3275				0.25894	0.36784
1.84823	1.5648			1.84823	1.5648				0.31702	1.2342				0.29524	1.1737
0.81796	1.21231			0.81796	1.21231				0.31218	1.82468				0.6413	0.29766
1.49798	2.00304			1.49798	2.00304				0.27346	1.20758				0.5203	0.35574
0.71148	0.826464			0.71148	0.826464				1.4036	2.04974				0.26136	0.68728
0.32186	2.3603			0.32186	2.3603				0.92444	0.46948				0.52272	0.21296
0.6413	1.63626			0.6413	1.63626				1.331	1.41812				0.5203	3.31782
0.58564	0.855045			0.58564	0.855045				0.23958	2.7104				0.87846	0.69454
1.58994	1.65044			1.58994	1.65044				3.32266	0.40172				0.92686	0.88814
0.40172	0.98494			0.40172	0.98494				2.88948	1.0285				0.5203	0.69938
0.82038	0.92444			0.82038	0.92444				0.32186	1.19548				0.4114	0.42108
0.26136	1.64076			0.26136	1.64076				3.74616	0.92202				0.48884	0.25894
0.5687	1.15434			0.5687	1.15434				1.12288	1.08658				0.27588	0.21054
0.51062	1.1858			0.51062	1.1858				0.3509	0.61468				0.67518	0.2541
0.83732	1.14466			0.83732	1.14466				0.35816	2.0691				1.30438	0.46948
0.51788	3.68082			0.51788	3.68082				0.3267	2.6862				0.2783	0.36542
0.2178	1.11078			0.2178	1.11078				2.24818	1.00188				1.46894	0.47916
0.20328	0.69454			0.20328	0.69454				0.51304	1.85614				0.52514	0.20812
0.66066	0.70664			0.66066	0.70664				1.12046	0.8107				0.48158	0.2178
0.76956	3.49206			0.76956	3.49206				0.93896	1.13498				1.10352	0.48158
0.80586	1.6335			0.80586	1.6335				1.08174	2.36434				0.4114	0.24926
2.5168	5.97256			2.5168	5.97256				0.3267	2.65716				2.44904	0.38478
0.3388	0.86152			0.3388	0.86152				0.95106	1.1011				0.53482	0.21054
0.50336	1.89002			0.50336	1.89002				1.48588	1.72062				1.24146	0.37752
0.484	0.81312			0.484	0.81312				0.49852	0.55418				0.43802	0.3993
0.81312	2.13686			0.81312	2.13686				0.24684	0.48642				0.33396	0.65098
0.31702	1.07932			0.31702	1.07932				0.84942	0.2904				2.77816	0.38236
0.7744	2.77332			0.7744	2.77332				0.4356	1.09142				0.8349	0.23474
0.242	0.8349			0.242	0.8349				0.28314	1.86098				0.2541	0.26136
0.28798	1.089			0.28798	1.089				0.20812	0.37268				0.55418	0.41866
0.26378	1.9481			0.26378	1.9481				0.24442	0.28798				1.80048	0.5203
2.7951	2.53132			2.7951	2.53132				1.53912	4.74562				1.09626	0.29524
0.39688	1.0043			0.39688	1.0043				2.56762	2.86044				0.363	0.25168
1.21	2.79994			1.21	2.79994				0.5203	0.95832				1.22452	0.44528
0.31218	0.51304			0.31218	0.51304				2.51196	0.43318				0.41624	0.21054
2.79026	0.24442			2.79026	0.24442				1.4399	1.17128				1.36488	0.3267
0.25894	1.57542			0.25894	1.57542				0.94864	1.08416				0.51546	0.20328
1.22452	2.19978			1.22452	2.19978				2.01344	0.97768				1.00672	0.2299
0.46222	0.49368			0.46222	0.49368				2.67652	0.75504				0.28556	0.47432
0.605	3.72922			0.605	3.72922				1.68674	1.03092				1.75208	0.2178
1.0285	0.45496			1.0285	0.45496				3.7873	0.96316				0.4598	0.2904
0.62678	3.59128			0.62678	3.59128				0.87604	5.39902				0.8833	0.22022
0.68002	3.0129			0.68002	3.0129				1.8513	0.66066				2.7467	0.35332
0.60258	3.17262			0.60258	3.17262				1.50524	0.57112				0.3267	0.25894
2.21914	0.69212			2.21914	0.69212				0.57354	1.5367				1.61414	0.55418
1.20516	1.57784			1.20516	1.57784				0.51546	0.58322				0.60258	0.30734
0.37026	2.18768			0.37026	2.18768				1.19064	0.69938				0.23232	0.5808
1.04544	1.2342			1.04544	1.2342				0.23232	0.30976				0.3509	0.32428
0.99704	2.31594			0.99704	2.31594				2.26028	1.58268				2.25302	0.51788
0.94622	6.69372			0.94622	6.69372				2.88222	0.68728				1.69642	0.29524
0.87604	3.0855			0.87604	3.0855				1.9965	2.1417				1.4036	0.2178
0.85668	1.60204			0.85668	1.60204				1.45442	0.9559				1.06238	0.3146
0.85668	1.17854			0.85668	1.17854				2.15622	1.0285				0.4719	0.61226
1.05754	4.43828			1.05754	4.43828				0.90992	1.936				1.31648	0.34848
1.35762	1.16402			1.35762	1.16402				0.35332	0.55418				0.99946	0.2057
0.60258	1.10594			0.60258	1.10594				0.31944	0.86152				1.01398	0.5324
0.40414	2.8677			0.40414	2.8677				0.25894	0.53482				0.29282	0.28072
3.43156	1.80048			3.43156	1.80048				1.62382	0.91234				0.97768	0.22022
0.8228	4.23984			0.8228	4.23984				2.04732	2.60634				0.36058	0.33638
0.37268	1.18338			0.37268	1.18338				2.5531	2.04732				0.7623	0.28072
2.56762	3.63484			2.56762	3.63484				0.36058	0.81796				0.5324	0.4598
0.6897	1.05996			0.6897	1.05996				0.75988	1.12046				0.22264	0.27104
0.8228	1.79322			0.8228	1.79322				0.45012	0.484				0.74778	0.45254
1.15676	2.83866			1.15676	2.83866				2.82414	0.74294				0.50578	0.484
1.2463	1.03334			1.2463	1.03334				3.47754	0.59048				0.73326	0.5082
1.02366	1.33342			1.02366	1.33342				0.8954	0.7623				0.27346	0.60742
0.42592	4.48668			0.42592	4.48668				0.80828	0.52272				0.76714	0.20086
1.52702	1.17128			1.52702	1.17128				2.30142	1.1858				0.63646	0.41382
0.67518	0.93896			0.67518	0.93896				0.9317	1.06238				0.3872	0.78892
2.11266	2.1417			2.11266	2.1417				2.86286	0.32428				1.20516	1.64076
1.43748	2.87012			1.43748	2.87012				0.45254	0.42592				0.60742	0.33638
3.9325	1.87308			3.9325	1.87308				1.39634	1.97956				0.2783	0.31944
0.97284	1.66254			0.97284	1.66254				2.86528	0.4961				0.484	1.6456
0.6655	5.98224			0.6655	5.98224				1.88034	1.2826				0.38962	1.03818
1.41328	3.87442			1.41328	3.87442				0.62678	3.4001				0.50094	0.61468
0.5324	2.72008			0.5324	2.72008				0.42592	0.34122				0.38236	0.28798
1.82468	3.68566			1.82468	3.68566				1.51492	0.9801				0.33396	0.60258
1.35762	2.26754			1.35762	2.26754				1.17128	0.86878				0.57838	0.242
1.52702	4.79644			1.52702	4.79644				1.45442	0.87604				0.30008	0.46706
0.93412	0.6413			0.93412	0.6413				0.5566	0.58564				0.42108	1.57784
0.82038	2.60876			0.82038	2.60876				1.1374	0.2904				0.25168	0.37026
0.69212	1.54638			0.69212	1.54638				1.21726	0.54934				0.21054	1.3431
2.09572	1.35036			2.09572	1.35036				1.09626	0.54934				0.20086	0.4719
1.24388	0.72116			1.24388	0.72116				1.16644	0.34848				0.42592	0.61952
0.58806	6.03548			0.58806	6.03548				0.29766	3.23554				0.29524	0.2541
1.35278	4.9973			1.35278	4.9973				0.40414	0.5082				0.40898	0.28798
1.9118	2.26512			1.9118	2.26512				0.2904	0.64372				0.3267	0.242
0.50094	2.0328			0.50094	2.0328				0.22022	0.74536				0.30976	0.67518
5.09894	2.66926			5.09894	2.66926				0.21054	3.7147				0.38478	0.26136
4.44312	2.72008			4.44312	2.72008				0.63162	1.06964				0.2783	0.24684
0.85184	3.2549			0.85184	3.2549				0.31218	1.19064				0.28556	0.39446
1.08174	2.09088			1.08174	2.09088				1.43506	0.39204				0.45496	0.484
1.21726	2.62328			1.21726	2.62328				0.90024	0.29282				0.2783	0.72116
0.92444	0.87604			0.92444	0.87604				1.03576	0.55176				0.242	0.43802
1.23178	1.39876			1.23178	1.39876				0.8712	1.16644				0.4356	0.484
1.02124	0.41624			1.02124	0.41624				0.55176	0.48158				0.62678	0.32428
5.64586	3.81876			5.64586	3.81876				0.83974	0.51788				1.35036	0.40898
2.26512	5.68942			2.26512	5.68942				0.52514	3.06372				0.67034	0.30734
1.11078	1.81258			1.11078	1.81258				0.83974	0.77924				1.85614	0.2904
3.1097	5.55632			3.1097	5.55632				1.18338	0.33396				0.25168	0.23474
0.96316	4.477			0.96316	4.477				1.89002	0.82038				2.90642	0.92444
4.1624	0.52272			4.1624	0.52272				0.5445	0.65582				0.66792	0.96074
0.33154	1.77144			0.33154	1.77144				0.81312	0.5203				2.33046	0.22748
2.19978	3.16536			2.19978	3.16536				0.52998	0.8833				0.48642	0.22748
1.05512	3.63726			1.05512	3.63726				0.4235	1.01398				0.30976	0.35332
1.6093	1.19548			1.6093	1.19548				0.84216	2.89916				0.2299	0.2178
1.99166	2.69588			1.99166	2.69588				0.32428	0.23474				0.26862	0.7381
0.40898	2.28932			0.40898	2.28932				1.46652	0.65824				0.24926	0.25894
2.83624	3.15568			2.83624	3.15568				0.75262	0.3993				0.4719	0.4356
2.83624	0.37026			2.83624	0.37026				0.88088	0.53724				0.41866	0.24684
0.27104	4.09464			0.27104	4.09464				0.46948	0.33396				0.66066	0.4477
0.91718	3.10728			0.91718	3.10728				0.39204	0.45496				0.57838	0.726
0.74052	3.02742			0.74052	3.02742				0.24926	0.39446				0.81796	0.78408
0.74536	1.83194			0.74536	1.83194				0.23474	0.2541				0.7986	1.51734
1.55364	0.72358			1.55364	0.72358				0.27588	0.34364				0.40656	1.0406
0.7502	2.3474			0.7502	2.3474				0.40898	0.46948				0.38962	0.31944
2.13444	4.25194			2.13444	4.25194				0.3872	0.3146				0.25652	0.2662
2.42	0.68486			2.42	0.68486				0.42834	0.42108				0.29282	0.39204
1.44474	3.19198			1.44474	3.19198				0.20086	1.79806				0.47916	1.11804
0.67034	2.24334			0.67034	2.24334				0.96558	0.27588				0.99704	0.28072
0.8228	2.50228			0.8228	2.50228				0.7139	0.55418				0.86394	0.7018
1.8513	11.8774			1.8513	11.8774				0.37268	0.9196				1.573	0.46464
3.00322	1.15434			3.00322	1.15434				0.48158	1.73514				0.28072	0.62436
4.03656	5.33126			4.03656	5.33126				0.58806	0.29282				0.30492	0.98736
0.63646	2.02554			0.63646	2.02554				1.28744	0.29766				0.5566	0.98252
0.70906	1.60688			0.70906	1.60688				0.91476	1.42296				0.54934	0.49852
3.03226	0.90992			3.03226	0.90992				1.02124	1.56574				1.73756	0.33154
1.78112	2.37402			1.78112	2.37402				0.57838	2.07394				0.22748	0.23958
0.62436	1.39876			0.62436	1.39876				0.64856	0.2299				2.37644	0.58806
1.58994	2.32078			1.58994	2.32078				1.36004	0.47916				0.7865	0.74294
1.8755	4.33422			1.8755	4.33422				0.75262	0.23716				0.23232	0.51546
2.541	1.13256			2.541	1.13256				0.8349	1.81016				1.16644	0.2178
2.30142	1.3673			2.30142	1.3673				1.44232	5.55148				0.78166	0.68002
1.40118	1.7787			1.40118	1.7787				0.91718	0.24926				0.48158	0.242
1.39876	2.1538			1.39876	2.1538				0.71632	0.69938				0.6897	0.55418
1.71094	2.89432			1.71094	2.89432				1.04786	1.09142				0.87362	0.46706
1.41812	3.35654			1.41812	3.35654				1.10352	0.3993				0.97284	0.23716
2.1417	1.86824			2.1417	1.86824				0.9438	0.43802				0.86152	0.2783
0.69454	3.33476			0.69454	3.33476				0.6534	0.28072				0.4114	0.72358
2.63296	1.27292			2.63296	1.27292				1.36488	3.48722				0.9438	0.56386
3.8841	2.9645			3.8841	2.9645				1.2826	0.35574				1.30438	1.0406
4.09706	0.99704			4.09706	0.99704				0.54934	0.28556				0.68486	0.31218
0.7502	1.69158			0.7502	1.69158				0.47432	0.5082				0.4961	0.28556
1.331	3.72922			1.331	3.72922				1.03818	0.78166				0.46706	0.85668
3.85748	0.83006			3.85748	0.83006				1.84404	1.11804				0.42834	0.2299
1.09384	4.51572			1.09384	4.51572				2.45388	0.74052				0.32186	0.33154
1.98682	1.64318			1.98682	1.64318				1.1858	0.242				0.38962	0.2662
1.0406	3.23312			1.0406	3.23312				2.75638	0.34606				1.06722	0.6776
1.54396	9.60256			1.54396	9.60256				1.1011	0.26136				0.6776	0.46464
1.60204	2.42726			1.60204	2.42726				2.12234	0.363				0.63162	0.52272
1.90938	6.99864			1.90938	6.99864				0.68486	0.35332				0.56386	0.81554
1.63108	1.75934			1.63108	1.75934				3.98816	0.53966				0.36784	0.7502
0.49368	1.0406			0.49368	1.0406				1.53428	0.32912				0.36058	0.36784
2.1296	4.72384			2.1296	4.72384				0.81554	0.28556				0.78408	1.35036
1.21484	4.77708			1.21484	4.77708				0.73568	0.46948				0.46948	0.44044
1.38908	3.45576			1.38908	3.45576				3.7026	0.24926				0.3267	0.45012
0.49368	1.38182			0.49368	1.38182				0.55418	5.2393				1.11804	0.8228
1.46168	0.9922			1.46168	0.9922				4.1745	4.2592				0.72116	0.41624
0.97284	3.50658			0.97284	3.50658				5.23446	0.6534				0.20812	0.4961
0.99462	2.75638			0.99462	2.75638				1.08658	1.56816				0.3509	0.32912
1.49314	4.7553			1.49314	4.7553				2.15138	2.93546				0.38962	0.24926
1.2584	1.21968			1.2584	1.21968				2.46114	0.37752				0.2783	0.37268
0.71632	1.0648			0.71632	1.0648				0.34364	0.4477				0.2299	0.363
3.03226	1.64802			3.03226	1.64802				1.39634	4.53266				0.55176	0.74052
2.65958	0.65098			2.65958	0.65098				2.34014	5.55148				0.39204	0.62194
2.60876	3.34686			2.60876	3.34686				1.27292	1.78354				0.88814	0.85668
2.14654	0.95348			2.14654	0.95348				5.5176	0.27588				0.35574	1.05996
1.1495	1.06964			1.1495	1.06964				1.00188	0.37026				0.24684	0.68244
1.75934	5.2393			1.75934	5.2393				2.82172	1.93358				0.4719	0.53966
2.88948	1.573			2.88948	1.573				2.78058	0.30008				0.21296	0.43802
3.19682	3.68566			3.19682	3.68566				4.38746	1.03818				0.2299	0.56386
5.59746	0.68486			5.59746	0.68486				8.4579	0.27588				0.54692	0.3146
0.45254	0.4114			0.45254	0.4114				1.14224	0.21054				0.41382	0.20812
0.92686	4.45522			0.92686	4.45522				1.65044	6.58966				0.74778	0.53482
1.72788	1.0648			1.72788	1.0648				1.26808	3.37832				0.31944	0.25168
2.07152	6.6913			2.07152	6.6913				2.76122	2.2264				0.48884	0.51304
2.74428	6.32104			2.74428	6.32104				3.3154	5.28528				0.34848	0.47432
0.35816	2.2627			0.35816	2.2627				1.11562	4.7553				0.36784	0.75746
0.86394	1.573			0.86394	1.573				1.45926	4.85936				0.21538	0.59532
2.02554	3.4848			2.02554	3.4848				2.19252	2.13686				0.20812	1.48104
2.03764	2.05458			2.03764	2.05458				3.146	1.95778				0.25168	0.40414
0.81312	1.815			0.81312	1.815				1.27292	2.43694				0.78166	0.3146
0.99946	5.82978			0.99946	5.82978				0.51546	0.5808				0.50336	0.5687
0.96316	3.79456			0.96316	3.79456				3.38316	1.97472				0.52514	0.53724
1.19064	2.7104			1.19064	2.7104				7.35196	3.751				0.3872	0.26378
0.74294	0.97284			0.74294	0.97284				2.09572	1.29228				0.24926	0.23716
1.36488	2.45388			1.36488	2.45388				3.4364	1.31164				0.2541	0.40172
1.13256	4.36568			1.13256	4.36568				0.29766	2.2143				0.3025	0.41624
1.36004	1.1495			1.36004	1.1495				1.41328	3.06856				0.23716	0.67518
0.93654	3.35412			0.93654	3.35412				0.98252	5.59262				0.39446	0.6776
0.88814	1.30196			0.88814	1.30196				3.16294	2.13202				0.21296	0.2299
1.37456	1.36246			1.37456	1.36246				4.66576	1.18096				0.27588	0.28798
1.24146	1.11078			1.24146	1.11078				3.43882	4.44554				0.22506	1.32132
3.49932	1.29228			3.49932	1.29228				1.48588	4.18176				0.23232	0.21296
0.28314	2.55552			0.28314	2.55552				0.9075	1.7061				0.45012	0.33396
1.38424	1.8876			1.38424	1.8876				2.00134	5.01182				0.35816	0.24684
0.37994	0.9438			0.37994	0.9438				0.97042	2.3111				0.37026	0.34606
1.73514	1.52702			1.73514	1.52702				1.43022	0.7502				0.35816	0.64372
0.49368	0.97284			0.49368	0.97284				3.88652	0.5566				0.36784	0.33396
0.63404	2.01344			0.63404	2.01344				3.93976	2.25544				0.25894	0.40656
2.51922	2.904			2.51922	2.904				0.9075	0.85426				0.31944	0.26378
0.87846	1.79806			0.87846	1.79806				1.32132	2.90158				0.5687	0.32186
3.22586	1.85614			3.22586	1.85614				3.57192	2.26754				0.39446	0.3025
0.8954	0.55902			0.8954	0.55902				0.89056	0.7744				0.75504	0.26378
1.59962	1.12288			1.59962	1.12288				1.78596	2.84108				0.30492	0.23232
1.73998	0.46222			1.73998	0.46222				2.42968	1.73272				0.35574	0.24442
1.41086	1.3068			1.41086	1.3068				3.62516	1.56332				0.38236	0.33154
1.59962	1.6093			1.59962	1.6093				3.88894	0.82764				0.60016	0.31702
1.70852	0.69454			1.70852	0.69454				1.21	1.86582				0.52272	0.20812
0.35332	0.79376			0.35332	0.79376				0.22022	4.09706				0.98978	0.40172
0.83006	1.13498			0.83006	1.13498				0.72358	3.06614				0.40656	0.35816
0.60016	0.48884			0.60016	0.48884				4.06318	2.25786				0.4356	0.23474
0.59774	0.82522			0.59774	0.82522				3.8841	0.85668				0.2178	0.46948
2.0449	0.51546			2.0449	0.51546				3.51868	2.58698				0.34848	0.69938
1.49314	1.12288			1.49314	1.12288				1.07932	0.2904				0.20328	0.38962
1.62866	1.39392			1.62866	1.39392				1.452	1.2705				0.24442	0.72358
1.12772	5.16912			1.12772	5.16912				2.88464	4.27614				0.97284	0.36542
1.4883	4.00994			1.4883	4.00994				1.28502	1.31164				0.32186	0.53482
0.80828	0.90992			0.80828	0.90992				4.17692	0.70906				0.28798	0.44044
0.8591	0.9801			0.8591	0.9801				1.2705	0.61952				0.7865	0.23474
1.71094	1.25598			1.71094	1.25598				6.49286	4.85936				0.22022	0.59048
1.67948	2.43694			1.67948	2.43694				3.0492	2.54826				0.97284	0.51062
1.10594	0.5687			1.10594	0.5687				2.76364	2.09572				0.45012	0.62436
1.33826	0.74052			1.33826	0.74052				0.90992	1.41328				0.54692	0.3267
0.97042	0.53966			0.97042	0.53966				1.69642	0.73326				0.39688	0.27588
0.5324	2.2506			0.5324	2.2506				3.77278	1.8029				0.57112	0.40172
1.47862	0.9075			1.47862	0.9075				1.2342	0.6413				0.54692	0.5808
0.92444	0.34848			0.92444	0.34848				1.07932	2.46356				1.51492	1.07932
0.39688	1.1979			0.39688	1.1979				4.43344	2.52164				0.98978	0.3146
1.25598	0.49852			1.25598	0.49852				1.65286	0.92928				1.5972	0.77682
0.80586	0.53724			0.80586	0.53724				4.29308	2.57246				1.40844	1.81016
0.46948	0.45012			0.46948	0.45012				3.26216	1.51008				1.18822	0.65582
1.16886	1.9723			1.16886	1.9723				2.38854	2.47082				0.63646	0.61468
1.12046	0.6292			1.12046	0.6292				7.34228	0.76472				0.43076	0.31218
0.73084	1.74966			0.73084	1.74966				0.75746	1.22936				1.15918	0.37994
0.6171	1.21726			0.6171	1.21726				1.39392	2.62812				0.45738	0.34606
0.8228	0.92928			0.8228	0.92928				1.56332	1.05996				1.79322	0.48158
0.56144	2.39822			0.56144	2.39822				3.0492	1.7424				1.22694	1.26566
1.0043	5.26834			1.0043	5.26834				0.21538	1.24872				0.65824	0.41866
1.06238	2.51438			1.06238	2.51438				2.87496	0.83974				1.08416	2.47324
1.79322	2.14412			1.79322	2.14412				1.54154	0.7744				1.00188	0.22022
0.71874	0.80344			0.71874	0.80344				2.75154	0.8591				0.42592	0.43318
0.88088	0.4477			0.88088	0.4477				0.59774	0.70422				0.92202	1.35278
0.68244	0.99946			0.68244	0.99946				3.60822	3.00322				0.52998	0.6776
0.47674	0.58806			0.47674	0.58806				1.33826	1.34794				0.39446	0.45254
0.8107	0.95832			0.8107	0.95832				2.11992	1.58994				0.37994	0.82764
0.60984	1.28018			0.60984	1.28018				0.94864	0.79618				0.89782	1.01882
1.17854	1.30196			1.17854	1.30196				2.7104	0.96558				0.41382	0.4598
1.02124	2.04732			1.02124	2.04732				1.97472	0.86636				0.34364	0.5808
0.82038	0.54692			0.82038	0.54692				5.0941	1.01882				0.28798	0.9922
0.5082	0.64614			0.5082	0.64614				3.51142	1.60688				0.40414	0.5687
0.59532	0.39688			0.59532	0.39688				2.56278	0.6897				0.25894	0.42108
0.58564	0.30734			0.58564	0.30734				1.90212	1.37698				1.46168	0.98494
0.44528	0.25894			0.44528	0.25894				1.30922	0.7139				0.68002	1.3552
0.42108	0.2299			0.42108	0.2299				0.81796	1.07932				0.58322	0.29282
0.56386	4.78676			0.56386	4.78676				2.42968	0.58564				0.39204	0.27588
0.41382	1.14224			0.41382	1.14224				2.99838	0.52272				0.23474	0.91476
0.73326	0.50578			0.73326	0.50578				6.534	0.95106				0.24684	0.7623
0.56386	0.78166			0.56386	0.78166				0.47916	0.44528				0.92444	1.1616
0.77924	0.25894			0.77924	0.25894				0.88572	1.21968				0.5687	0.94622
1.37214	1.37456			1.37214	1.37456				0.67518	0.2541				0.83006	0.28072
0.80828	0.48158			0.80828	0.48158				1.66012	0.54934				0.51304	0.6655
0.83006	0.39688			0.83006	0.39688				0.74536	0.22506				0.59774	0.65582
1.14708	0.88088			1.14708	0.88088				2.30626	0.65098				0.26378	0.65098
1.35762	0.41382			1.35762	0.41382				3.8357	3.69292				0.27104	0.36542
1.04786	0.3872			1.04786	0.3872				1.12046	0.95348				0.29282	0.8107
0.2178	6.98654			0.2178	6.98654				3.94702	1.89486				0.23232	0.47674
0.57596	4.64882			0.57596	4.64882				1.22936	3.63				0.30492	0.42592
0.33154	2.55068			0.33154	2.55068				3.13874	6.39606				0.49126	0.37026
0.65582	1.07206			0.65582	1.07206				5.86608	2.6257				0.2783	0.72116
0.5445	2.65232			0.5445	2.65232				6.29684	0.33396				0.35816	0.2541
0.53482	0.46948			0.53482	0.46948				3.79214	0.55902				0.25168	0.43318
1.06964	2.6862			1.06964	2.6862				1.5972	2.43694				0.32912	0.93896
0.6413	1.43022			0.6413	1.43022				4.27614	1.4883				0.79618	0.4961
1.29712	2.54826			1.29712	2.54826				1.65044	3.3759				0.28072	0.78166
0.74536	1.37214			0.74536	1.37214				4.03656	4.85936				0.20328	0.4477
0.28798	0.21296			0.28798	0.21296				0.91718	4.0777				0.45496	0.46948
0.41382	0.242			0.41382	0.242				1.53186	1.07448				0.47674	0.22748
0.32428	2.67652			0.32428	2.67652				2.31594	4.67786				0.30976	0.2541
0.57354	0.92928			0.57354	0.92928				1.58752	1.48346				0.3993	0.37752
0.64614	1.92148			0.64614	1.92148				3.88168	0.86152				0.4961	0.3388
0.47674	0.96074			0.47674	0.96074				0.7744	1.52218				0.31702	0.30008
0.27588	0.34606			0.27588	0.34606				1.0648	3.27184				0.28314	0.30492
0.48642	0.7018			0.48642	0.7018				0.45496	2.15622				0.57838	0.2057
0.2904	2.29658			0.2904	2.29658				0.48158	1.32616				0.36058	1.51976
0.60258	0.24442			0.60258	0.24442				1.4036	0.76714				0.51062	0.26378
0.50578	0.49126			0.50578	0.49126				2.0086	0.24442				0.67518	0.48884
0.47674	1.28502			0.47674	1.28502				2.6983	0.37268				0.31944	0.22506
0.80828	2.53616			0.80828	2.53616				2.66926	3.07824				0.30976	0.32912
0.23474	3.24038			0.23474	3.24038				7.12206	0.48642				0.22506	0.50578
1.01398	0.3267			1.01398	0.3267				1.96262	0.54692				0.63646	0.3993
0.22022	0.57596			0.22022	0.57596				3.4243	0.52756				0.6171	0.242
0.90508	0.5445			0.90508	0.5445				2.7225	1.42054				0.75988	0.25168
0.605	0.48158			0.605	0.48158				1.85856	1.45684				0.64614	0.2541
0.46948	0.54934			0.46948	0.54934				4.20354	2.9161				0.20086	0.24926
0.53482	0.24926			0.53482	0.24926				1.61172	6.89216				1.11562	0.29766
0.46464	1.78112			0.46464	1.78112				2.46356	2.58214				0.3993	0.26862
0.60742	1.68432			0.60742	1.68432				1.8755	1.97472				0.58322	0.24684
0.95832	0.45738			0.95832	0.45738				2.73702	0.98252				1.08658	0.21538
0.9317	3.43398			0.9317	3.43398				0.61226	6.66226				0.2178	0.24684
0.8954	3.76794			0.8954	3.76794				1.06722	1.53912				0.4477	0.28798
0.56386	2.44662			0.56386	2.44662				3.80908	1.51492				0.75988	0.25894
0.8349	0.99704			0.8349	0.99704				2.4563	5.1788				0.31702	0.20086
0.4356	0.2057			0.4356	0.2057				0.85184	1.39876				1.35762	0.69212
0.66066	0.82522			0.66066	0.82522				0.64856	1.47136				0.21054	0.56386
0.47674	1.76902			0.47674	1.76902				2.01344	1.67222				0.59532	0.20328
1.10594	1.36246			1.10594	1.36246				0.847	1.77144				0.2662	0.40898
0.21054	1.26082			0.21054	1.26082				4.40198	0.67034				0.23716	0.26862
0.42592	2.04732			0.42592	2.04732				6.27264	1.86824				0.3025	0.33154
0.64614	2.44904			0.64614	2.44904				4.06802	1.54638				0.32428	0.30734
0.79376	1.01156			0.79376	1.01156				1.19064	1.27776				0.4719	0.21054
0.55902	1.5609			0.55902	1.5609				0.5445	3.40978				0.2178	0.23958
0.65824	1.91422			0.65824	1.91422				1.7666	0.72116				0.23232	0.23474
0.47432	0.84942			0.47432	0.84942				0.93412	1.19548				0.5324	0.24684
1.49072	0.75988			1.49072	0.75988				2.25544	0.62194				1.37698	0.23474
0.63646	0.70422			0.63646	0.70422				3.63968	0.73084				0.87846	0.32186
2.15138	0.7139			2.15138	0.7139				1.96988	2.71282				0.5566	0.24926
0.98736	2.56036			0.98736	2.56036				2.18042	1.05028				1.43748	0.69454
0.38962	0.83248			0.38962	0.83248				0.92928	1.3915				0.24684	2.95724
0.44528	2.07878			0.44528	2.07878				0.87362	1.78112				0.24926	0.89056
0.4235	1.8997			0.4235	1.8997				1.54638	2.7951				0.3146	0.76956
0.69696	2.45872			0.69696	2.45872				2.2022	1.78838				0.6897	0.2178
0.56144	0.78892			0.56144	0.78892				3.81392	1.17854				0.24684	0.48884
0.76956	0.68728			0.76956	0.68728				1.13982	2.46114				0.21538	1.5367
0.4961	1.42538			0.4961	1.42538				2.98628	1.08174				0.23716	0.20812
0.31702	0.82038			0.31702	0.82038				3.54772	1.30922				1.18822	0.3146
0.35816	0.63162			0.35816	0.63162				2.01828	2.57972				0.242	0.21054
2.54584	0.77924			2.54584	0.77924				1.56816	0.62678				0.24442	0.29766
0.29282	0.50094			0.29282	0.50094				1.65044	1.64802				0.21054	1.97956
0.57354	0.78892			0.57354	0.78892				0.57838	2.42242				0.63646	0.86636
0.83732	0.5324			0.83732	0.5324				2.01828	0.87846				0.27104	0.66066
0.4598	1.17612			0.4598	1.17612				0.36542	0.7986				0.36784	0.2904
0.23232	1.46168			0.23232	1.46168				2.8193	1.88276				1.64076	0.44286
0.3509	0.99462			0.3509	0.99462				1.55122	2.11992				0.22022	0.5082
0.2783	0.59774			0.2783	0.59774				0.70422	1.59236				0.53482	0.22506
0.76956	0.54208			0.76956	0.54208				1.16644	2.69104				0.50578	0.23958
0.21538	1.16402			0.21538	1.16402				1.74482	0.91234				0.42834	0.55176
0.35332	0.51304			0.35332	0.51304				0.37752	2.6862				0.20086	0.38478
0.53482	0.80102			0.53482	0.80102				1.38182	1.61172				0.22506	1.33342
0.25894	0.24442			0.25894	0.24442				2.66926	3.95186				0.30492	0.75988
0.37268	0.32912			0.37268	0.32912				0.7865	1.83194				0.66066	0.46222
0.22264	1.01882			0.22264	1.01882				1.97714	1.9965				0.83006	0.21538
0.37268	1.88518			0.37268	1.88518				0.92444	2.25302				0.51062	0.34122
0.30734	1.8271			0.30734	1.8271				0.88572	1.2342				0.67518	0.88572
0.20328	0.94622			0.20328	0.94622				1.96746	2.83866				0.43318	0.20086
0.45012	1.86824			0.45012	1.86824				0.46948	2.23124				0.98252	1.1979
0.363	1.74724			0.363	1.74724				1.55606	2.4926				0.21538	0.52998
0.20328	1.43022			0.20328	1.43022				0.98252	1.09384				0.57354	0.47432
0.30976	1.43264			0.30976	1.43264				1.05028	1.70126				0.31702	1.7424
0.41866	1.83678			0.41866	1.83678				0.37752	1.21726				0.49368	0.78166
0.30008	1.51976			0.30008	1.51976				0.5203	0.70906				0.31944	0.2662
0.30734	3.146			0.30734	3.146				0.83732	1.32616				0.2904	0.28556
0.69454	2.14654			0.69454	2.14654				1.6456	3.01048				0.57838	0.23232
1.03576	1.18822			1.03576	1.18822				1.07932	0.78408				0.45254	0.26378
1.0648	1.5246			1.0648	1.5246				0.68486	2.58698				1.0043	0.83006
0.44528	0.69454			0.44528	0.69454				1.40118	2.057				0.24926	0.27104
1.91422	0.65824			1.91422	0.65824				0.9075	1.16886				0.8712	0.47916
0.94864	0.7018			0.94864	0.7018				0.79618	1.70126				0.75746	0.34122
2.18526	0.74536			2.18526	0.74536				0.91234	1.03092				0.31944	0.29766
1.63108	0.86394			1.63108	0.86394				0.45496	2.72734				0.89056	0.45012
1.20758	0.82038			1.20758	0.82038				1.30196	2.13444				0.60984	0.38962
0.37994	1.56816			0.37994	1.56816				0.29524	0.5082				0.76956	0.31944
0.21296	1.26082			0.21296	1.26082				0.90508	4.17934				0.47432	0.39688
0.41866	2.30384			0.41866	2.30384				1.8997	2.0086				0.61468	0.28314
1.4641	1.37698			1.4641	1.37698				0.70906	3.3759				0.52272	0.33154
0.99704	1.74482			0.99704	1.74482				0.6897	1.86098				0.6655	0.3146
0.62678	4.62704			0.62678	4.62704				0.3025	2.47808				0.34848	0.38236
0.98494	1.2584			0.98494	1.2584				0.4961	1.15192				0.25652	0.2178
0.39204	1.88276			0.39204	1.88276				0.75746	3.01774				0.242	0.82764
0.26136	2.49744			0.26136	2.49744				0.73568	1.29954				0.5324	0.22506
0.62194	0.57838			0.62194	0.57838				0.82522	2.68136				0.3146	0.30492
1.81742	0.76714			1.81742	0.76714				1.01398	6.36944				0.44286	1.51734
0.2541	2.2143			0.2541	2.2143				0.61226	1.78112				0.23716	0.31944
0.40656	1.14708			0.40656	1.14708				1.03092	1.37456				0.37268	0.3872
0.82522	4.33422			0.82522	4.33422				0.2541	1.6819				0.3388	0.3509
0.64856	0.66308			0.64856	0.66308				0.30976	3.37106				0.29282	0.49368
0.36058	0.33154			0.36058	0.33154				0.88814	0.7744				0.41866	0.41866
0.5203	1.8392			0.5203	1.8392				1.03818	0.97768				0.6534	0.6776
0.4114	0.4477			0.4114	0.4477				0.83974	4.46248				0.38478	0.90024
0.4477	1.79806			0.4477	1.79806				0.242	0.89298				0.39446	1.16644
0.60016	1.18096			0.60016	1.18096				0.59532	1.69884				0.30734	0.37268
0.30734	1.40118			0.30734	1.40118				1.40118	2.70798				0.28314	0.2541
0.41382	2.29416			0.41382	2.29416				0.95348	2.12718				0.29524	0.6292
0.5929	1.14708			0.5929	1.14708				0.40898	1.08658				0.53482	0.23958
0.3872	3.2065			0.3872	3.2065				4.30034	2.02312				0.21538	0.4114
0.20086	1.41086			0.20086	1.41086				0.7381	2.35466				0.22022	0.67276
0.25168	4.235			0.25168	4.235				0.77682	9.7163				0.5929	3.14358
0.3993	1.87792			0.3993	1.87792				0.6655	4.6343				0.4961	1.51976
0.27346	2.1659			0.27346	2.1659				0.31218	2.57246				0.24684	0.94864
0.3388	0.72116			0.3388	0.72116				0.97768	2.25544				0.28072	0.40898
0.32186	0.29282			0.32186	0.29282				0.7865	1.04786				0.22264	0.60016
0.29766	0.92928			0.29766	0.92928				0.36542	1.83678				0.3751	0.32186
0.37026	2.35224			0.37026	2.35224				0.67034	1.73756				0.29524	0.41866
1.12046	0.85184			1.12046	0.85184				0.2783	4.87388				0.34122	0.34848
0.2541	1.24388			0.2541	1.24388				0.27104	1.37456				0.25168	0.60016
0.74294	2.27964			0.74294	2.27964				0.82764	0.65824				0.53966	0.59774
0.37752	1.5972			0.37752	1.5972				1.66012	0.78408				0.25652	0.49368
0.28556	0.59532			0.28556	0.59532				0.5566	2.8193				0.24926	0.27104
1.08658	6.7034			1.08658	6.7034				0.81554	1.58994				0.2541	0.21054
0.363	4.60526			0.363	4.60526				0.7502	0.34848				0.3025	0.50094
0.42834	1.37698			0.42834	1.37698				0.22022	3.89378				0.23716	0.40414
0.25652	4.3318			0.25652	4.3318				0.3388	2.33772				0.39446	1.1858
2.54584	1.22936			2.54584	1.22936				0.4235	1.22936				0.21296	0.67276
1.24388	0.95832			1.24388	0.95832				0.60742	3.36138				0.27588	0.20086
0.26378	1.82952			0.26378	1.82952				0.5808	1.16402				0.22506	1.3068
0.24684	0.61468			0.24684	0.61468				0.50578	1.84404				0.23232	0.20328
0.2299	4.60042			0.2299	4.60042				0.60016	3.82602				0.45012	0.60258
0.38236	1.18338			0.38236	1.18338				0.40898	1.75208				0.35816	0.23232
0.21054	0.51062			0.21054	0.51062				0.59774	3.77036				0.37026	0.35816
1.04544	1.10594			1.04544	1.10594				0.47674	0.54208				0.35816	0.53966
3.13148	6.5703			3.13148	6.5703				0.27346	2.03038				0.36784	0.2057
0.43076	3.72196			0.43076	3.72196				0.605	1.3068				0.25894	0.44286
0.2178	1.22694			0.2178	1.22694				0.28314	1.31406				0.31944	0.20086
0.20328	2.64264			0.20328	2.64264				0.2541	0.7623				0.5687	0.2299
0.4356	0.67518			0.4356	0.67518				0.2783	2.3353				0.39446	0.34848
0.45738	1.49798			0.45738	1.49798				0.34606	0.92928				0.75504	0.24926
0.28798	1.17612			0.28798	1.17612				0.24442	1.02608				0.30492	0.27104
0.2783	0.71148			0.2783	0.71148				0.27346	3.75342				0.35574	0.46222
0.29524	1.90454			0.29524	1.90454				0.45254	1.5488				0.38236	0.47916
0.59048	0.4235			0.59048	0.4235				2.14412	1.9118				0.60016	0.50336
0.23716	3.50658			0.23716	3.50658				1.55606	1.25356				0.52272	0.6534
0.23716	0.98494			0.23716	0.98494				0.3146	3.02984				0.98978	0.53724
0.27588	3.79698			0.27588	3.79698				2.04248	2.0328				0.40656	0.22264
0.92686	2.0933			0.92686	2.0933				0.4114	1.65286				0.4356	0.21296
0.37268	2.77816			0.37268	2.77816				1.13256	1.69884				0.2178	0.63646
0.847	1.8513			0.847	1.8513				0.37268	1.00914				0.34848	0.4719
0.22022	2.41758			0.22022	2.41758				0.3993	3.52594				0.20328	0.2299
0.33154	1.1495			0.33154	1.1495				1.0406	2.01102				0.24442	0.90266
1.07932	5.34094			1.07932	5.34094				0.51062	0.61952				0.97284	0.77682
0.28556	5.09652			0.28556	5.09652				2.3111	2.23124				0.32186	0.9438
0.32912	4.30034			0.32912	4.30034				0.7018	2.10056				0.28798	0.85184
2.11024	4.01478			2.11024	4.01478				3.5695	1.45442				0.7865	0.37994
1.24388	4.5133			1.24388	4.5133				0.3025	2.08846				0.22022	0.69212
1.0769	2.0207			1.0769	2.0207				0.21054	0.93896				0.97284	1.5609
1.28986	1.63592			1.28986	1.63592				0.57838	0.53482				0.45012	0.8591
1.43748	6.32588			1.43748	6.32588				0.25168	2.67894				0.54692	2.92094
0.99704	2.5773			0.99704	2.5773				0.3267	1.3068				0.39688	1.55606
1.13982	1.2221			1.13982	1.2221				0.52272	3.80424				0.57112	4.3076
0.90992	2.12476			0.90992	2.12476				0.60984	1.69158				0.54692	2.15138
0.63646	3.9567			0.63646	3.9567				0.4356	1.24388				1.51492	1.06722
0.7018	1.81742			0.7018	1.81742				0.43076	0.60016				0.98978	2.25544
0.28556	0.8712			0.28556	0.8712				0.6776	0.64856				1.5972	3.07582
0.40414	2.72734			0.40414	2.72734				0.4598	1.75208				1.40844	0.84216
0.92202	3.36622			0.92202	3.36622				0.2904	0.57596				1.18822	0.93654
0.5203	1.26324			0.5203	1.26324				0.32428	2.78542				0.63646	2.31836
0.81312	1.80048			0.81312	1.80048				0.2057	0.96316				0.43076	1.65286
0.89298	0.88814			0.89298	0.88814				0.22264	0.6776				1.15918	0.5808
0.87846	1.1858			0.87846	1.1858				0.3751	0.57596				0.45738	4.04624
0.52514	3.04194			0.52514	3.04194				0.5808	5.6507				1.79322	0.76472
1.3068	3.99542			1.3068	3.99542				0.25168	1.01156				1.22694	0.96074
0.48642	1.95536			0.48642	1.95536				0.21538	3.61306				0.65824	0.20086
2.80478	5.11104			2.80478	5.11104				0.59532	3.20408				1.08416	0.92202
0.65824	0.85184			0.65824	0.85184				0.2057	1.30922				1.00188	1.00672
2.0086	1.76902			2.0086	1.76902				0.56144	0.63646				0.42592	1.39876
0.41624	0.50578			0.41624	0.50578				1.27534	0.42592				0.92202	1.8634
0.31702	1.54154			0.31702	1.54154				0.26136	0.55176				0.52998	1.14224
0.47674	3.5937			0.47674	3.5937				0.28798	2.83624				0.39446	0.363
0.33396	2.27964			0.33396	2.27964				0.35574	1.42054				0.37994	0.23958
0.4114	0.36058			0.4114	0.36058				0.57112	3.80666				0.89782	0.48642
0.98252	0.34122			0.98252	0.34122				0.34606	0.81554				0.41382	0.79134
0.9801	4.0777			0.9801	4.0777				5.2514	2.72492				0.34364	0.69454
1.1979	2.94998			1.1979	2.94998				2.9403	0.95832				0.28798	1.2947
1.19064	5.55632			1.19064	5.55632				0.24442	3.82602				0.40414	0.20812
0.56628	0.56628			0.56628	0.56628				2.16832	2.1659				0.25894	0.5445
1.19306	3.39768			1.19306	3.39768				0.30976	3.91798				1.46168	0.58322
0.77924	3.7873			0.77924	3.7873				0.21296	2.9161				0.68002	0.85184
1.46168	1.34794			1.46168	1.34794				0.2178	2.64506				0.58322	0.37752
0.3993	3.15326			0.3993	3.15326				0.58806	0.79376				0.39204	0.52998
1.0164	0.93896			1.0164	0.93896				0.53724	4.06802				0.23474	0.80102
0.2178	7.79482			0.2178	7.79482				0.54692	1.31164				0.24684	0.61468
0.21054	4.39956			0.21054	4.39956				2.52164	0.52514				0.92444	0.39204
0.34848	3.48964			0.34848	3.48964				1.41328	5.12072				0.5687	0.88814
0.68728	3.7994			0.68728	3.7994				2.2627	1.41328				0.83006	0.22748
0.33638	2.63054			0.33638	2.63054				2.45146	6.13228				0.51304	0.32912
0.47432	1.8876			0.47432	1.8876				2.38854	1.69158				0.59774	0.26136
0.5808	2.4563			0.5808	2.4563				0.31218	0.605				0.26378	0.42592
0.48884	4.56412			0.48884	4.56412				1.9239	3.49932				0.27104	0.4961
1.63834	1.03818			1.63834	1.03818				1.55364	1.32858				0.29282	0.4477
0.63646	4.38504			0.63646	4.38504				3.97848	8.17718				0.23232	0.46464
0.48158	1.01398			0.48158	1.01398				0.4235	2.76848				0.30492	0.20086
0.72116	1.78838			0.72116	1.78838				0.44528	1.02366				0.49126	0.42834
0.34122	1.53428			0.34122	1.53428				0.91718	3.04194				0.2783	0.65098
0.75504	2.41274			0.75504	2.41274				0.95106	0.3993				0.35816	0.363
0.9438	4.32696			0.9438	4.32696				0.34606	2.48534				0.25168	0.37026
0.25168	1.66254			0.25168	1.66254				1.18822	2.60876				0.32912	0.24684
1.21726	2.54826			1.21726	2.54826				2.58698	2.34982				0.79618	0.33154
0.55418	1.4278			0.55418	1.4278				1.48588	0.5566				0.28072	0.25652
1.39634	3.10728			1.39634	3.10728				0.32428	5.98224				0.20328	1.1253
0.39446	3.20408			0.39446	3.20408				0.8591	2.36434				0.45496	0.25168
0.59774	0.99946			0.59774	0.99946				1.24388	2.13928				0.47674	0.38478
0.27346	5.5539			0.27346	5.5539				1.76418	1.7787				0.30976	0.25894
0.57838	5.18606			0.57838	5.18606				0.69454	2.58214				0.3993	0.35574
0.80102	2.35466			0.80102	2.35466				0.63646	0.65824				0.4961	0.28556
0.85426	2.44662			0.85426	2.44662				1.28502	1.5125				0.31702	0.29766
0.20086	2.07636			0.20086	2.07636				1.73998	1.20516				0.28314	0.70664
0.71874	6.05726			0.71874	6.05726				2.76364	1.55364				0.57838	0.33396
0.24684	0.40172			0.24684	0.40172				0.4114	1.71336				0.36058	0.43076
0.27588	0.73568			0.27588	0.73568				1.7908	6.8123				0.51062	0.40414
0.3267	2.65716			0.3267	2.65716				1.41086	4.30518				0.67518	0.38478
0.61226	4.29308			0.61226	4.29308				4.65608	2.6983				0.31944	0.2299
0.34122	2.87738			0.34122	2.87738				2.11024	6.1589				0.30976	0.91234
0.22022	1.19548			0.22022	1.19548				2.94514	2.66684				0.22506	5.33126
0.33396	7.99084			0.33396	7.99084				1.58268	3.71712				0.63646	0.40656
0.3025	2.58456			0.3025	2.58456				0.45738	4.36568				0.6171	0.22748
0.99946	2.78542			0.99946	2.78542				1.47136	2.6136				0.75988	0.66066
0.67518	4.57138			0.67518	4.57138				1.8513	1.16644				0.64614	0.2178
0.37994	1.75692			0.37994	1.75692				2.37402	1.35762				0.20086	0.35332
0.95106	9.1718			0.95106	9.1718				5.66038	3.32992				1.11562	0.90266
0.77924	1.21484			0.77924	1.21484				3.1702	3.89862				0.3993	0.33638
0.62436	0.52998			0.62436	0.52998				1.81016	1.694				0.58322	0.28798
0.90024	3.62274			0.90024	3.62274				2.98628	1.21968				1.08658	0.54208
0.4235	2.8314			0.4235	2.8314				0.54934	2.07878				0.2178	0.20328
0.54208	3.3275			0.54208	3.3275				1.24388	4.74804				0.4477	0.20812
0.56144	1.16644			0.56144	1.16644				2.4321	2.25786				0.75988	1.12772
0.40898	2.96692			0.40898	2.96692				1.21968	1.11078				0.31702	0.29766
0.43318	6.20972			0.43318	6.20972				2.68862	7.66898				1.35762	0.20328
0.33396	0.54692			0.33396	0.54692				1.3068	1.74482				0.21054	0.37026
0.37026	2.28932			0.37026	2.28932				1.1011	2.45146				0.59532	0.3993
0.46706	1.4157			0.46706	1.4157				3.40978	2.72734				0.2662	0.8349
0.51062	7.91582			0.51062	7.91582				3.71712	1.92632				0.23716	2.84834
0.23958	1.63108			0.23958	1.63108				0.8349	4.34874				0.3025	0.62678
0.43076	1.36488			0.43076	1.36488				1.86824	2.57488				0.32428	0.48884
0.98252	5.27076			0.98252	5.27076				0.52272	1.35278				0.4719	0.32912
0.5566	0.99946			0.5566	0.99946				2.57004	4.13578				0.2178	0.3993
0.3146	3.47754			0.3146	3.47754				1.12046	3.05162				0.23232	0.22264
0.88572	1.75208			0.88572	1.75208				2.0691	1.6819				0.5324	0.22264
0.4598	3.27668			0.4598	3.27668				1.6335	0.94864				1.37698	0.22748
0.57838	6.00644			0.57838	6.00644				1.815	1.96262				0.87846	4.69238
0.34848	3.59128			0.34848	3.59128				0.3751	5.11588				0.5566	0.5324
1.54154	2.39822			1.54154	2.39822				1.37214	3.01774				1.43748	0.31218
1.00914	4.31002			1.00914	4.31002				0.36058	2.6015				0.24684	0.47674
1.00914	0.6413			1.00914	0.6413				0.3872	2.48534				0.24926	0.92202
1.14708	3.26458			1.14708	3.26458				0.3993	4.74078				0.3146	0.22748
1.03576	1.89244			1.03576	1.89244				1.85614	3.23796				0.6897	0.56628
0.78408	0.6655			0.78408	0.6655				0.6292	4.6222				0.24684	0.29766
0.30008	1.21726			0.30008	1.21726				0.91476	1.83194				0.21538	0.2662
0.87604	2.81688			0.87604	2.81688				0.23716	2.29416				0.23716	0.50094
0.24684	5.15218			0.24684	5.15218				0.69454	1.4641				1.18822	1.60688
0.98494	2.6378			0.98494	2.6378				0.92686	2.31836				0.242	2.2264
0.77198	3.33476			0.77198	3.33476				0.61468	3.8841				0.24442	2.1175
0.73568	6.63564			0.73568	6.63564				2.49986	3.84538				0.21054	0.25894
0.3267	3.24764			0.3267	3.24764				0.30734	2.01828				0.63646	1.86098
0.40656	4.12126			0.40656	4.12126				0.43802	4.57138				0.27104	0.42108
0.35574	2.57004			0.35574	2.57004				0.67518	4.85694				0.36784	0.40172
0.64372	1.64318			0.64372	1.64318				0.46464	0.72358				1.64076	1.55606
0.25894	1.76418			0.25894	1.76418				0.3267	1.573				0.22022	1.2221
0.43318	4.69722			0.43318	4.69722				2.27964	1.12288				0.53482	0.28072
0.7865	2.0086			0.7865	2.0086				1.06722	1.05028				0.50578	0.94864
0.22748	0.46464			0.22748	0.46464				1.21968	1.57784				0.42834	0.4356
0.38236	4.60284			0.38236	4.60284				1.15918	3.91556				0.20086	0.44286
1.15676	0.99462			1.15676	0.99462				0.4961	4.0777				0.22506	0.73326
0.94138	2.67652			0.94138	2.67652				1.1011	3.86716				0.30492	1.9481
0.58806	0.72116			0.58806	0.72116				1.72304	1.06964				0.66066	1.5609
1.01882	4.38746			1.01882	4.38746				1.71094	1.6698				0.83006	0.30976
1.39634	1.72062			1.39634	1.72062				0.67034	1.60204				0.51062	0.62194
0.26862	0.75746			0.26862	0.75746				0.98978	2.36676				0.67518	1.2463
1.05512	6.10808			1.05512	6.10808				1.7182	2.96934				0.43318	0.847
0.98494	3.07824			0.98494	3.07824				0.86878	2.02796				0.98252	0.44528
1.2221	0.46464			1.2221	0.46464				1.05996	3.31782				0.21538	1.2826
0.49852	0.67276			0.49852	0.67276				0.63646	3.70744				0.57354	1.0164
1.43022	2.12476			1.43022	2.12476				0.66066	1.1858				0.31702	1.21
0.484	2.6862			0.484	2.6862				2.11266	3.80908				0.49368	0.62436
0.31218	2.45146			0.31218	2.45146				0.51062	3.95912				0.31944	1.8029
1.00188	2.04006			1.00188	2.04006				1.27776	3.76068				0.2904	1.03334
1.09384	4.66576			1.09384	4.66576				0.58322	2.54342				0.57838	1.51008
0.5929	3.01532			0.5929	3.01532				1.16886	2.42726				0.45254	0.7865
1.38666	3.74858			1.38666	3.74858				0.68486	3.84538				1.0043	0.63888
1.1495	4.34148			1.1495	4.34148				3.53804	1.15918				0.24926	1.39392
1.26808	3.60096			1.26808	3.60096				1.2705	6.4251				0.8712	0.36542
1.61656	0.71632			1.61656	0.71632				1.17612	1.05754				0.75746	0.98736
0.24926	0.39204			0.24926	0.39204				0.7381	1.06722				0.31944	0.6534
0.69696	3.76068			0.69696	3.76068				1.0527	8.28608				0.89056	0.89056
3.1702	1.11804			3.1702	1.11804				0.64856	1.11078				0.60984	0.65098
1.23904	1.67948			1.23904	1.67948				1.13256	0.7865				0.76956	0.66792
0.52514	6.1468			0.52514	6.1468				0.72116	1.5609				0.47432	1.32616
2.14654	0.28072			2.14654	0.28072				1.33584	4.598				0.61468	0.99462
0.57838	5.32158			0.57838	5.32158				1.64802	1.71336				0.52272	0.89056
1.55606	5.67248			1.55606	5.67248				0.83006	4.43828				0.6655	0.62436
1.48104	3.2065			1.48104	3.2065				1.3794	0.59774				0.34848	0.90992
0.63404	0.91718			0.63404	0.91718				2.56762	0.46948				0.25652	1.5246
0.7381	3.83812			0.7381	3.83812				2.5168	1.89728				0.242	0.74536
1.05028	2.78542			1.05028	2.78542				1.45684	2.27722				0.5324	0.76956
1.4399	3.16294			1.4399	3.16294				1.0527	2.45872				0.3146	0.3751
0.8833	1.48346			0.8833	1.48346				1.17612	1.4641				0.44286	0.20086
0.8107	3.7268			0.8107	3.7268				1.02124	2.72492				0.23716	0.22264
0.57354	2.16106			0.57354	2.16106				1.089	7.43424				0.37268	0.24926
0.76472	0.96316			0.76472	0.96316				1.07932	2.9887				0.3388	0.64372
0.63888	1.60688			0.63888	1.60688				0.46222	1.97472				0.29282	0.96074
0.40656	4.39714			0.40656	4.39714				0.8349	1.80048				0.41866	0.40414
0.55176	2.33772			0.55176	2.33772				1.32132	2.19978				0.6534	0.20328
1.36246	1.08416			1.36246	1.08416				1.51734	0.66792				0.38478	0.92928
0.5082	4.01962			0.5082	4.01962				1.71094	1.12046				0.39446	0.26862
1.0648	2.22398			1.0648	2.22398				0.4114	3.91314				0.30734	0.4235
1.04302	2.81446			1.04302	2.81446				0.61468	0.76714				0.28314	0.40172
1.89002	1.05754			1.89002	1.05754				1.78838	4.43586				0.29524	0.26378
0.6534	2.86286			0.6534	2.86286				0.60016	1.99892				0.53482	1.1979
1.60204	1.6819			1.60204	1.6819				1.1374	4.21564				0.21538	0.48642
1.36246	1.48104			1.36246	1.48104				1.01398	2.65474				0.22022	1.58026
0.22022	0.75746			0.22022	0.75746				3.22344	1.67948				0.5929	0.26862
2.904	0.74536			2.904	0.74536				0.46706	5.74024				0.4961	0.89782
0.43802	3.32266			0.43802	3.32266				0.49852	0.21538				0.24684	0.92686
0.9196	1.52702			0.9196	1.52702				1.0769	11.933				0.28072	0.60984
3.47996	3.04436			3.47996	3.04436				2.47566	1.3552				0.22264	2.47082
2.13444	2.71766			2.13444	2.71766				0.33638	1.15434				0.3751	1.23178
0.96316	2.24092			0.96316	2.24092				4.2229	5.36272				0.29524	0.86394
0.90024	2.37886			0.90024	2.37886				2.28448	1.28502				0.34122	1.2584
1.09142	2.68378			1.09142	2.68378				0.70422	6.2557				0.25168	1.15676
1.14466	1.77386			1.14466	1.77386				2.36918	1.39634				0.53966	0.45738
0.66066	1.70368			0.66066	1.70368				0.85426	0.49368				0.25652	2.7467
0.9801	7.80692			0.9801	7.80692				3.38316	0.94622				0.35332	1.11078
0.50578	2.01344			0.50578	2.01344				3.84538	5.07958				0.49852	1.20758
1.3431	2.3232			1.3431	2.3232				1.57784	4.45038				0.31702	0.79376
2.00618	2.21914			2.00618	2.21914				0.92202	6.57998				0.52756	0.61952
1.92148	5.29496			1.92148	5.29496				1.14224	3.49448				0.23232	0.68486
0.64372	0.65098			0.64372	0.65098				0.28072	2.01828				0.54934	0.605
0.70906	1.81984			0.70906	1.81984				2.52648	1.32616				0.32912	0.33396
0.8228	3.62758			0.8228	3.62758				3.4364	2.25786				0.33638	0.28072
1.02366	3.64694			1.02366	3.64694				0.63162	1.07206				0.38962	0.57596
0.37268	2.01344			0.37268	2.01344				0.8833	1.40602				0.51546	0.75262
1.3673	0.9922			1.3673	0.9922				0.76714	2.59424				0.58564	0.47432
0.46222	3.74616			0.46222	3.74616				0.74294	0.73568				0.27104	0.8712
1.6577	1.10352			1.6577	1.10352				0.60984	1.80774				0.42592	0.22022
1.24146	1.07206			1.24146	1.07206				1.12288	2.1538				0.71632	0.44044
2.83866	2.9887			2.83866	2.9887				0.55902	0.44528				0.51304	0.21538
0.82038	1.43264			0.82038	1.43264				2.90158	1.32374				0.7865	0.34848
1.14708	6.31862			1.14708	6.31862				0.87362	1.0648				0.29524	0.54692
0.41624	0.99704			0.41624	0.99704				2.64748	3.16294				0.46706	0.29524
1.94568	5.94352			1.94568	5.94352				3.05162	4.53508				0.29524	0.2057
0.52998	4.27856			0.52998	4.27856				0.55902	2.47082				0.35332	0.32912
0.88088	5.42564			0.88088	5.42564				1.694	2.46356				0.48642	0.49368
1.04786	0.74294			1.04786	0.74294				2.77574	1.4278				0.2057	0.69938
1.20758	1.45442			1.20758	1.45442				1.96988	2.42726				0.20812	0.33638
1.2947	1.13982			1.2947	1.13982				0.58564	3.86474				0.7139	0.47432
1.3673	2.5894			1.3673	2.5894				2.57488	1.40844				0.605	0.36058
1.65044	4.23742			1.65044	4.23742				2.32562	2.2264				0.45254	0.23474
2.1296	1.7424			2.1296	1.7424				1.3915	4.18418				0.35816	0.27588
1.84646	0.48884			1.84646	0.48884				0.52514	4.15756				0.94138	2.01586
0.45738	2.9766			0.45738	2.9766				1.06722	4.9731				1.58026	0.22506
2.99112	1.64076			2.99112	1.64076				3.8236	0.53724				0.28798	1.52702
1.20516	1.12772			1.20516	1.12772				1.61414	2.51196				1.81016	0.26378
1.90696	0.7502			1.90696	0.7502				1.01398	4.04382				0.54934	0.28072
1.01156	0.9559			1.01156	0.9559				4.8763	1.55848				0.37268	0.57354
2.48534	1.05028			2.48534	1.05028				1.3915	1.63834				0.25894	0.7744
0.77198	1.66496			0.77198	1.66496				2.47324	2.13686				0.47432	1.51976
0.7381	4.81338			0.7381	4.81338				1.33826	1.8755				0.93896	0.72358
2.3111	1.23904			2.3111	1.23904				1.43748	1.33826				0.37268	0.5566
0.68244	0.59048			0.68244	0.59048				1.61898	2.04248				0.82764	1.62866
2.541	3.52836			2.541	3.52836				4.13336	2.01344				0.48158	0.23474
0.968	2.05458			0.968	2.05458				2.57004	3.5937				0.37026	0.69212
3.66872	3.23554			3.66872	3.23554				2.59424	1.56574				0.20328	0.40656
0.27588	4.32696			0.27588	4.32696				1.53186	3.2065				0.6534	0.20328
1.62866	3.20892			1.62866	3.20892				2.25786	1.26082				1.08416	0.48158
1.19306	0.9438			1.19306	0.9438				4.78918	4.95616				0.57838	1.87792
2.77574	2.87012			2.77574	2.87012				2.86528	1.24146				0.28556	0.91718
1.03092	4.58832			1.03092	4.58832				1.10352	6.11534				0.61468	0.31218
0.26378	4.02688			0.26378	4.02688				1.17128	0.42834				0.30734	0.73084
1.88518	2.09814			1.88518	2.09814				1.03818	0.99946				0.63646	0.30734
0.83006	1.95294			0.83006	1.95294				1.11804	2.16106				0.44044	0.2904
0.55418	1.90938			0.55418	1.90938				3.71228	1.8634				2.32804	0.24442
1.98924	1.43748			1.98924	1.43748				2.72492	1.67948				1.07448	0.40414
2.39096	0.84216			2.39096	0.84216				4.8158	3.05404				0.27346	0.27346
2.23124	0.7744			2.23124	0.7744				1.55364	2.28206				1.12288	1.22452
2.12234	5.88302			2.12234	5.88302				2.19494	0.90508				0.35816	0.38236
0.87846	0.94138			0.87846	0.94138				0.74536	3.32266				0.71632	0.27346
1.23178	2.57004			1.23178	2.57004				1.49798	1.42538				0.22748	0.46948
0.5203	3.63968			0.5203	3.63968				0.55902	1.41328				1.2221	0.77924
1.41086	1.19548			1.41086	1.19548				1.49798	1.05996				0.3388	0.60016
1.10352	0.80586			1.10352	0.80586				1.44958	2.90158				0.20812	0.27346
1.25114	1.5488			1.25114	1.5488				2.42968	1.66738				0.38236	0.97284
0.82764	0.55902			0.82764	0.55902				2.01586	5.76686				0.27104	0.21296
3.06372	4.6585			3.06372	4.6585				2.05458	1.51492				0.26862	0.62194
1.55364	1.28018			1.55364	1.28018				1.1616	5.04086				0.43076	0.6171
0.96316	3.48722			0.96316	3.48722				0.93654	1.31406				0.53724	0.34122
3.8478	2.71282			3.8478	2.71282				3.7873	2.11024				0.20086	0.6171
3.2186	1.13982			3.2186	1.13982				2.03522	0.84942				2.09814	0.45496
0.4235	1.5609			0.4235	1.5609				0.95832	0.92202				1.20758	0.52756
1.0648	3.3517			1.0648	3.3517				1.4157	2.61844				0.4235	0.2057
2.34256	1.08416			2.34256	1.08416				0.51546	0.63404				0.34122	0.82522
0.49368	1.66738			0.49368	1.66738				3.7994	1.87792				0.54934	0.66792
5.04328	2.057			5.04328	2.057				0.85426	3.63726				1.38182	0.34606
1.72546	1.28018			1.72546	1.28018				0.64614	3.65662				0.7865	0.52756
0.7018	6.99622			0.7018	6.99622				0.55902	0.85426				0.64614	0.63888
1.56816	2.84592			1.56816	2.84592				2.30384	0.363				0.64856	0.726
3.69776	3.146			3.69776	3.146				2.43936	1.20274				0.4114	0.4961
1.5367	1.96504			1.5367	1.96504				4.55928	5.7233				0.5445	0.89298
2.057	0.7744			2.057	0.7744				0.51788	5.33368				0.4719	0.29282
1.1132	2.40064			1.1132	2.40064				5.06264	1.95778				0.27346	0.26862
1.65286	0.36058			1.65286	0.36058				1.91422	0.79134				0.5808	0.45012
6.51706	1.19306			6.51706	1.19306				0.25894	1.87308				0.242	0.97042
2.34014	2.71766			2.34014	2.71766				1.32132	3.15326				0.31702	0.2057
1.91906	3.7026			1.91906	3.7026				1.02124	4.80128				0.2904	0.69454
2.12234	1.54154			2.12234	1.54154				4.7674	4.60526				0.20328	0.27346
1.10594	0.28314			1.10594	0.28314				1.59478	5.6749				0.25168	0.96558
1.17128	2.32804			1.17128	2.32804				1.452	1.48104				0.54692	0.68486
4.9126	1.75692			4.9126	1.75692				0.67276	0.89782				0.26862	0.7502
1.42538	2.7467			1.42538	2.7467				1.17128	3.8236				1.1858	0.51062
1.32374	3.51384			1.32374	3.51384				0.23716	0.98252				0.91476	0.20812
2.84108	1.0648			2.84108	1.0648				4.598	2.07636				0.484	0.6655
0.57596	2.01344			0.57596	2.01344				1.4399	0.82038				0.34122	0.27346
2.38612	1.16886			2.38612	1.16886				1.8876	1.08416				0.58322	0.5324
0.30008	1.47136			0.30008	1.47136				3.24038	2.44662				0.21296	0.363
1.4036	3.09034			1.4036	3.09034				1.39634	1.61172				0.57838	0.40414
1.17128	4.47458			1.17128	4.47458				0.63404	0.69696				0.42592	0.65582
2.50954	3.45334			2.50954	3.45334				0.82764	0.93654				0.34848	0.62678
1.49072	2.9766			1.49072	2.9766				0.43318	0.99462				1.01882	0.27588
2.63054	1.54396			2.63054	1.54396				2.71766	5.203				0.40172	0.46706
1.52218	0.47674			1.52218	0.47674				1.05512	4.6343				0.2783	0.22506
1.05754	2.17316			1.05754	2.17316				0.30976	4.25194				1.28744	0.21296
2.46598	1.60688			2.46598	1.60688				1.1374	3.59854				0.44044	0.29766
0.39204	3.53804			0.39204	3.53804				1.72788	3.21134				0.69454	0.47674
1.16402	0.8107			1.16402	0.8107				0.86878	2.79026				0.6534	0.22748
0.9559	1.14224			0.9559	1.14224				0.94138	2.32078				2.10782	0.32186
2.11508	1.07206			2.11508	1.07206				1.53912	1.23662				0.5203	0.4114
1.85856	4.19144			1.85856	4.19144				1.92148	0.35332				0.91476	0.60742
0.74778	0.75746			0.74778	0.75746				1.23904	2.09088				0.7018	0.26862
0.49852	1.38182			0.49852	1.38182				0.70422	1.13498				0.2662	0.38478
1.8634	2.4805			1.8634	2.4805				2.6015	5.49098				0.36542	0.35332
1.42538	1.05996			1.42538	1.05996				1.14708	2.52406				1.01882	0.42108
1.0769	1.90696			1.0769	1.90696				3.4001	2.93788				1.02366	0.4235
1.07932	0.77682			1.07932	0.77682				1.88034	1.12288				0.9801	0.21054
1.98682	2.32804			1.98682	2.32804				0.97042	3.39526				0.49368	0.32186
1.7787	3.4485			1.7787	3.4485				1.72788	1.53428				0.93412	0.49852
0.56628	1.91422			0.56628	1.91422				1.19064	2.60392				0.21538	0.73568
1.8755	1.05996			1.8755	1.05996				0.43802	0.4356				0.83006	0.33396
0.34122	0.3388			0.34122	0.3388				0.3388	4.50362				0.82522	0.26862
0.90992	0.70906			0.90992	0.70906				0.2541	0.72358				1.13014	0.46948
0.89056	2.89432			0.89056	2.89432				1.03576	3.75826				0.9075	0.27346
0.2299	1.5367			0.2299	1.5367				2.07878	0.34606				0.71148	0.26378
1.5246	2.73944			1.5246	2.73944				2.28206	4.07044				0.24684	0.97526
1.13498	3.2428			1.13498	3.2428				0.79134	1.94326				1.0164	0.46706
1.01156	4.59316			1.01156	4.59316				0.53724	3.70018				0.71874	0.54692
2.42242	2.42242			2.42242	2.42242				2.47808	0.24926				0.45012	0.26378
2.62086	2.62328			2.62086	2.62328				0.7381	0.79618				0.6171	1.26566
2.4321	1.18096			2.4321	1.18096				4.70206	2.93062				0.3509	0.6776
2.1175	1.71094			2.1175	1.71094				1.09626	2.08362				0.68244	0.38962
2.65474	1.67706			2.65474	1.67706				1.07448	0.79134				0.41624	2.59424
0.7502	2.04974			0.7502	2.04974				1.81258	0.59532				0.31944	1.35762
1.08174	2.4926			1.08174	2.4926				0.52756	1.13982				0.39688	0.60984
1.35278	0.6897			1.35278	0.6897				0.51304	1.43264				0.50094	0.54692
1.72546	0.92444			1.72546	0.92444				0.4235	4.1382				0.72116	0.86152
3.77036	4.57622			3.77036	4.57622				0.88572	2.15138				0.53724	1.61656
0.34848	1.85614			0.34848	1.85614				3.3033	1.65528				0.49126	0.70664
1.3915	1.21242			1.3915	1.21242				1.39876	0.8591				0.93896	0.31702
2.15138	1.66012			2.15138	1.66012				1.15192	0.8591				0.31702	1.27292
1.49556	2.77816			1.49556	2.77816				1.34794	2.93062				0.21296	1.12046
2.20946	1.53186			2.20946	1.53186				2.26996	0.3267				0.5687	2.3716
0.91476	1.17854			0.91476	1.17854				0.42834	2.96934				0.23958	0.73326
3.86474	2.3232			3.86474	2.3232				0.66308	0.9801				0.22264	0.8833
2.09088	1.74724			2.09088	1.74724				1.17128	0.46222				0.6171	2.09814
0.88088	2.14896			0.88088	2.14896				6.49044	0.92444				0.23232	0.21054
1.25598	3.7873			1.25598	3.7873				0.83974	0.5929				0.2057	1.05028
1.6093	5.7838			1.6093	5.7838				0.64372	0.92686				0.4356	1.29954
1.64802	0.7381			1.64802	0.7381				0.81796	0.6413				0.31218	2.72734
2.28206	3.07098			2.28206	3.07098				1.45684	0.8833				0.37994	0.22748
4.08738	2.01102			4.08738	2.01102				1.93358	0.7018				0.84216	0.22264
2.39338	1.37456			2.39338	1.37456				1.00914	0.28314				0.27346	0.55176
0.9075	2.04732			0.9075	2.04732				1.30438	0.86152				0.2662	2.76364
1.02608	1.55606			1.02608	1.55606				1.82226	2.14896				0.25168	0.45254
3.267	1.12046			3.267	1.12046				1.0164	0.63404				0.38236	1.80774
2.07394	2.48776			2.07394	2.48776				4.62946	0.58322				0.44286	0.33396
0.74536	2.68136			0.74536	2.68136				0.5082	0.82522				0.3388	0.3267
1.62624	2.21672			1.62624	2.21672				1.06722	1.17612				0.59532	0.4356
1.55606	4.88598			1.55606	4.88598				1.48588	1.45926				0.27104	0.56628
0.78892	0.81312			0.78892	0.81312				0.61952	1.12046				0.35574	0.60016
1.66496	0.83248			1.66496	0.83248				3.39042	1.54154				0.31702	0.2541
2.32078	1.33584			2.32078	1.33584				2.93304	1.41086				0.27588	0.84942
3.78972	0.88814			3.78972	0.88814				0.86636	1.37698				0.39204	2.34498
0.86878	7.47538			0.86878	7.47538				0.48884	1.3189				0.43802	0.42108
2.06184	0.82522			2.06184	0.82522				0.85426	0.3993				0.34848	0.23716
0.89782	0.63404			0.89782	0.63404				1.30196	0.52272				0.58806	0.64614
1.66496	1.29712			1.66496	1.29712				3.50416	1.80774				0.3509	0.47916
0.52998	3.68082			0.52998	3.68082				1.65044	6.16616				0.29524	0.36784
2.50712	2.98628			2.50712	2.98628				0.4477	0.37752				0.3388	0.4235
1.2947	3.44366			1.2947	3.44366				0.4719	0.7018				0.23958	0.35816
1.7666	3.09276			1.7666	3.09276				1.42296	2.78542				0.81554	0.5566
3.09276	1.86098			3.09276	1.86098				1.43506	4.74562				0.26136	0.24926
0.8833	1.13498			0.8833	1.13498				1.61172	2.86044				0.21538	0.38236
1.44958	4.16724			1.44958	4.16724				1.69158	0.87362				0.24442	0.34606
0.75262	2.92336			0.75262	2.92336				4.06076	1.17128				0.61226	0.4114
1.51492	3.2549			1.51492	3.2549				1.90454	0.8107				0.84458	0.53724
3.36864	1.90454			3.36864	1.90454				1.09868	2.18526				0.46706	0.23716
2.14896	1.63108			2.14896	1.63108				1.82468	1.18822				0.48642	0.3267
1.83436	1.82226			1.83436	1.82226				1.0285	0.6897				0.33154	0.2783
0.6655	3.27668			0.6655	3.27668				2.98144	0.27346				0.2783	0.242
1.67706	1.5609			1.67706	1.5609				1.18822	0.90508				0.4477	0.31702
2.11024	0.48642			2.11024	0.48642				1.21242	1.03092				0.22506	0.64614
1.85856	1.30196			1.85856	1.30196				0.8228	0.5203				1.1858	0.39688
4.4407	2.9161			4.4407	2.9161				1.44716	0.96316				0.30734	0.34848
3.98574	3.11454			3.98574	3.11454				2.81446	2.68136				0.2299	0.60742
1.7787	1.38424			1.7787	1.38424				0.34364	0.3267				0.30008	0.54692
0.87604	1.02366			0.87604	1.02366				3.65662	0.80344				0.59774	0.46706
0.55902	3.02016			0.55902	3.02016				2.30142	0.60258				0.21296	0.2178
1.21484	2.77574			1.21484	2.77574				2.77332	0.51788				1.44232	0.6776
1.3431	1.4399			1.3431	1.4399				2.6862	0.31702				0.26378	0.22022
1.26566	1.27534			1.26566	1.27534				3.3759	0.57112				0.58806	0.27346
3.05404	1.47862			3.05404	1.47862				0.59048	1.5367				0.67034	0.83006
0.3267	1.45926			0.3267	1.45926				3.24038	0.484				0.48642	0.97042
2.33772	7.58428			2.33772	7.58428				1.18338	0.58322				1.01882	0.23232
1.98924	3.84054			1.98924	3.84054				3.28152	0.28072				0.45496	0.58322
3.07582	0.90266			3.07582	0.90266				3.97848	0.65824				0.34364	0.24442
1.76176	2.20462			1.76176	2.20462				3.65904	1.87308				0.23716	0.21538
1.21726	1.14224			1.21726	1.14224				0.74052	0.8954				1.02608	0.4235
2.00618	3.90346			2.00618	3.90346				0.5687	0.23232				0.21296	0.22022
0.67518	2.48534			0.67518	2.48534				0.72842	0.34606				0.5687	0.21054
0.5203	0.93412			0.5203	0.93412				0.7018	0.45496				0.37026	2.27964
3.9567	1.42054			3.9567	1.42054				0.82764	0.91718				1.29228	1.4399
0.73326	3.35654			0.73326	3.35654				1.99408	1.58268				0.6534	0.45254
0.63162	3.83812			0.63162	3.83812				0.76714	0.34606				0.21538	0.26862
0.74052	1.54396			0.74052	1.54396				1.47862	0.63404				0.76956	0.38478
1.66496	3.62758			1.66496	3.62758				1.3431	0.47674				0.51788	0.28798
0.45012	0.72116			0.45012	0.72116				1.58994	1.68432				0.55418	0.22264
0.63646	1.2221			0.63646	1.2221				1.62382	0.28072				0.49368	1.62382
0.7744	0.86394			0.7744	0.86394				5.1909	0.64614				0.28798	1.21484
0.605	2.19494			0.605	2.19494				3.09034	0.28072				0.25652	1.56332
0.7381	5.19574			0.7381	5.19574				1.74966	1.08416				0.47674	0.363
0.84216	0.4477			0.84216	0.4477				0.39204	0.4961				1.02608	0.85426
1.97714	0.83006			1.97714	0.83006				2.74912	1.38908				0.38236	1.40844
0.46948	9.34846			0.46948	9.34846				3.72438	1.29712				0.3025	1.7787
0.7623	0.62194			0.7623	0.62194				0.96316	2.36192				0.44286	1.46652
0.93654	2.2627			0.93654	2.2627				0.73568	0.83248				0.73568	0.86878
2.27238	0.74536			2.27238	0.74536				2.49744	0.24684				0.38478	0.7018
1.49314	1.17854			1.49314	1.17854				0.75988	0.37026				0.21054	0.79618
0.53966	6.04032			0.53966	6.04032				0.30734	0.83006				0.41866	1.41812
0.55902	1.24146			0.55902	1.24146				0.96558	0.7502				0.23958	0.47674
0.90508	2.87496			0.90508	2.87496				1.4399	1.94326				0.48642	0.69696
1.22936	6.80262			1.22936	6.80262				0.48884	1.03576				0.45012	0.73326
0.36784	3.5574			0.36784	3.5574				1.089	2.12234				0.28314	1.15192
1.96262	0.80828			1.96262	0.80828				2.88948	0.69938				0.75746	1.46652
0.8954	8.0586			0.8954	8.0586				0.29766	0.8833				0.28556	1.05996
4.34632	0.63404			4.34632	0.63404				0.63888	0.73084				0.49126	0.29766
0.49852	0.66066			0.49852	0.66066				0.27104	1.68674				0.38478	1.50524
1.53428	1.19548			1.53428	1.19548				1.64076	1.24872				0.43318	0.20812
3.78972	3.44608			3.78972	3.44608				2.1538	0.51546				0.42592	0.78166
0.75746	2.18768			0.75746	2.18768				1.93842	0.44044				0.4477	0.4235
0.48642	5.87334			0.48642	5.87334				0.8833	0.51788				0.33154	0.42834
0.42592	1.3068			0.42592	1.3068				0.6171	0.79618				0.20086	0.58322
1.50766	5.83462			1.50766	5.83462				1.0406	2.34498				0.32428	1.41328
0.8833	0.91234			0.8833	0.91234				0.90508	1.06238				0.34848	1.6093
1.9481	0.61468			1.9481	0.61468				1.3552	0.58322				0.22264	1.13256
2.61602	1.6698			2.61602	1.6698				0.45012	1.97956				0.34848	0.58322
3.58644	1.96262			3.58644	1.96262				5.14492	0.4961				0.22748	0.4356
1.13014	0.83974			1.13014	0.83974				1.01398	3.4001				0.2783	0.39446
2.31836	3.6663			2.31836	3.6663				0.94864	0.4598				0.35574	0.36058
1.452	0.64856			1.452	0.64856				2.04006	2.18526				0.242	0.52514
2.38854	1.64802			2.38854	1.64802				0.97768	1.9965				0.24684	0.42592
0.45012	2.78784			0.45012	2.78784				2.43936	0.95832				0.23958	0.29282
3.82844	1.14466			3.82844	1.14466				6.78084	6.15406				0.29524	0.59532
1.65286	0.86152			1.65286	0.86152				3.51626	0.47916				0.3509	0.70906
3.13632	2.53858			3.13632	2.53858				2.904	0.54934				1.36488	0.32428
1.96504	1.83194			1.96504	1.83194				0.2904	0.5324				0.26378	1.03092
1.66496	0.65582			1.66496	0.65582				1.47862	1.04302				0.23232	0.7018
1.77144	2.23366			1.77144	2.23366				1.7666	0.32186				0.37994	0.59774
3.91072	0.7865			3.91072	0.7865				1.1616	1.74482				0.86636	0.2541
2.00376	2.13928			2.00376	2.13928				0.33154	1.69884				1.02608	0.31218
1.97472	2.12476			1.97472	2.12476				1.92632	1.13256				0.27346	0.80828
1.75692	0.99462			1.75692	0.99462				0.39204	2.20462				0.35332	0.79134
0.23232	4.477			0.23232	4.477				1.09142	0.28072				0.36784	0.36784
2.20462	2.71766			2.20462	2.71766				0.58564	3.4606				0.22022	0.242
2.86044	0.52514			2.86044	0.52514				0.61468	0.93654				0.53966	0.6171
1.87066	2.79268			1.87066	2.79268				4.4044	0.35332				0.7865	0.64856
1.40844	1.04302			1.40844	1.04302				1.36004	0.2783				0.77682	0.21296
1.34794	1.35036			1.34794	1.35036				0.60984	0.25652				0.484	0.4961
0.73326	5.74508			0.73326	5.74508				2.7951	3.20166				0.53724	0.70906
1.4036	7.83596			1.4036	7.83596				0.58806	0.99946				0.39688	1.32374
1.83678	2.79026			1.83678	2.79026				2.02312	1.58994				0.8107	0.58564
2.06668	6.4614			2.06668	6.4614				0.61952	0.30734				0.52756	0.3388
2.65958	2.59666			2.65958	2.59666				1.2463	0.34364				0.22022	1.22936
1.25114	0.85668			1.25114	0.85668				1.95052	0.21538				0.51546	0.21296
1.26082	7.01316			1.26082	7.01316				1.22452	0.30492				0.60016	0.28556
0.65582	1.53912			0.65582	1.53912				1.08658	4.08012				0.76956	0.36058
0.8349	2.05458			0.8349	2.05458				1.67706	1.68432				0.32186	0.50094
1.5609	5.66038			1.5609	5.66038				0.94864	4.60768				0.59532	0.46464
1.55606	2.93062			1.55606	2.93062				0.84458	0.32912				0.28798	0.41624
0.86152	0.70906			0.86152	0.70906				0.4235	0.363				0.80586	1.21726
1.32616	1.6698			1.32616	1.6698				0.3751	4.57138				0.83006	0.4235
2.58214	7.66656			2.58214	7.66656				2.30868	1.66738				0.39688	0.39688
1.34068	1.73514			1.34068	1.73514				1.95052	0.64856				0.28314	0.33638
0.45254	4.99004			0.45254	4.99004				0.33396	4.477				0.3872	0.63646
0.6897	1.05512			0.6897	1.05512				2.12234	3.05162				0.6776	0.34848
2.80962	4.38988			2.80962	4.38988				0.74536	0.69454				0.25894	0.80586
2.93062	0.80586			2.93062	0.80586				6.02338	0.36542				0.82038	0.49368
0.86636	4.92228			0.86636	4.92228				0.68244	9.02418				0.605	1.34552
1.43264	1.45442			1.43264	1.45442				1.82952	1.27292				0.42834	0.41382
0.20812	0.71148			0.20812	0.71148				0.95106	0.25894				0.8833	1.56574
1.66254	1.30438			1.66254	1.30438				2.51438	0.69212				0.63888	0.5687
0.27588	0.37752			0.27588	0.37752				0.79134	4.25678				0.39204	0.50094
1.089	1.99892			1.089	1.99892				1.9602	1.79806				0.5324	0.93412
2.5289	1.60688			2.5289	1.60688				0.62678	1.4036				0.3267	1.91664
0.7381	3.75826			0.7381	3.75826				1.4036	0.35816				0.3388	0.847
0.95832	2.13202			0.95832	2.13202				0.96316	0.27588				0.28072	0.40414
0.97526	2.03522			0.97526	2.03522				1.13014	0.96074				0.31702	0.48642
0.82522	1.23662			0.82522	1.23662				0.65098	0.9196				0.7865	0.22748
0.85668	0.45738			0.85668	0.45738				3.89378	1.39634				0.29282	1.96504
1.2705	0.6534			1.2705	0.6534				2.8435	0.726				0.52756	0.31944
0.78166	5.93626			0.78166	5.93626				1.8876	0.29282				0.25168	0.75988
1.1132	8.4095			1.1132	8.4095				0.51788	0.22748				0.53724	0.85668
0.44286	4.71416			0.44286	4.71416				0.79376	0.47916				0.24926	2.12718
1.45442	2.61118			1.45442	2.61118				2.05216	0.20328				0.27346	1.4762
0.61952	1.55122			0.61952	1.55122				1.81984	1.13014				0.40898	1.75692
0.5566	1.42054			0.5566	1.42054				1.22694	1.02124				0.50336	0.53966
0.4961	1.8271			0.4961	1.8271				0.34364	0.24926				0.56144	1.26324
1.17612	2.03764			1.17612	2.03764				2.15864	0.25652				0.8349	0.25894
2.15622	2.3716			2.15622	2.3716				1.47378	0.27104				0.67034	0.23232
1.40602	3.30088			1.40602	3.30088				0.7502	0.968				0.63888	0.25894
0.34848	0.91718			0.34848	0.91718				0.89056	2.45872				0.58322	0.29524
1.21726	3.12422			1.21726	3.12422				0.81554	0.53724				0.2541	0.64614
0.85426	0.61468			0.85426	0.61468				0.9922	1.815				0.28798	0.65098
1.815	0.45738			1.815	0.45738				1.99892	0.242				0.5445	0.21538
1.05512	3.33234			1.05512	3.33234				1.85372	0.37026				0.22022	0.34848
1.21242	5.6023			1.21242	5.6023				1.1374	0.97768				0.39446	0.20086
3.2912	0.75504			3.2912	0.75504				3.61064	3.6058				0.35816	1.32132
1.65528	2.52406			1.65528	2.52406				4.18418	1.29228				0.27346	0.80828
0.55176	1.61172			0.55176	1.61172				1.75208	9.7284				0.25168	0.27346
1.17128	0.80828			1.17128	0.80828				1.573	1.6335				0.26378	0.40656
0.66792	3.38558			0.66792	3.38558				4.8037	1.88034				0.27588	0.36542
2.8556	1.18822			2.8556	1.18822				1.4883	4.36568				0.21538	0.71148
1.26082	0.35332			1.26082	0.35332				0.51546	0.25894				0.47432	0.31944
1.32616	3.62516			1.32616	3.62516				2.53616	2.79026				0.34122	1.10352
1.76902	3.76068			1.76902	3.76068				0.95832	1.29954				0.5929	0.48884
1.94326	0.44286			1.94326	0.44286				0.3751	5.2393				0.5203	1.0406
2.80236	3.0855			2.80236	3.0855				2.19978	4.2592				0.41382	0.9922
0.70422	2.88948			0.70422	2.88948				0.86878	2.24334				0.4961	0.363
0.78892	0.968			0.78892	0.968				0.49852	0.40414				0.24926	0.33396
0.74294	2.07636			0.74294	2.07636				0.32912	3.83812				0.24684	0.47916
0.64372	2.0449			0.64372	2.0449				1.30196	0.20812				0.3388	0.50336
1.74966	0.8228			1.74966	0.8228				1.87066	0.242				0.26862	0.37994
1.23662	1.09142			1.23662	1.09142				1.3915	0.27104				0.40414	0.43802
0.97284	6.32346			0.97284	6.32346				0.66792	0.5445				0.73568	1.79806
2.39822	1.01882			2.39822	1.01882				1.24388	1.96988				0.66792	0.29524
1.17612	0.56628			1.17612	0.56628				0.46222	3.42188				0.29524	0.6897
1.53912	3.53804			1.53912	3.53804				0.54692	0.37026				0.2541	0.37752
1.07448	1.23662			1.07448	1.23662				2.35224	2.14654				0.25168	0.64372
0.92928	1.47136			0.92928	1.47136				0.52514	2.83866				0.2662	0.92202
0.74294	4.2955			0.74294	4.2955				2.05458	1.7908				0.54208	1.01398
0.38962	0.68486			0.38962	0.68486				1.14466	1.90696				0.23958	0.53724
2.33772	2.30142			2.33772	2.30142				7.1511	0.76472				0.2541	0.45738
1.3552	1.45926			1.3552	1.45926				0.88814	0.28072				0.9801	0.41624
3.08308	1.04544			3.08308	1.04544				0.41624	8.14088				0.32912	1.76176
0.8833	0.46706			0.8833	0.46706				0.81312	0.46464				0.22748	0.39688
2.057	1.20758			2.057	1.20758				0.41866	1.93358				0.52514	0.37268
0.96558	1.4157			0.96558	1.4157				4.1382	0.37268				0.31702	1.18096
1.27292	3.86474			1.27292	3.86474				1.83436	1.73998				1.18096	0.40172
1.66496	1.9239			1.66496	1.9239				0.8591	0.30008				0.77682	0.2541
1.9965	2.98628			1.9965	2.98628				0.69696	3.69534				0.5082	0.20328
1.95052	6.08146			1.95052	6.08146				1.1737	1.23662				0.55418	0.20086
0.71148	1.1374			0.71148	1.1374				0.69454	1.03818				0.40656	0.32428
0.30008	2.1175			0.30008	2.1175				0.83974	0.21054				0.61468	0.46706
1.64802	1.10836			1.64802	1.10836				2.51196	0.66066				0.75262	0.73326
1.55122	1.40602			1.55122	1.40602				1.5851	0.86636				0.93896	0.39204
0.49368	3.36138			0.49368	3.36138				0.46948	0.46948				0.36058	0.22264
0.85668	1.18822			0.85668	1.18822				1.50282	4.2229				0.51062	0.39204
0.52272	1.91906			0.52272	1.91906				0.42834	4.85936				0.37026	0.26862
1.12046	0.97042			1.12046	0.97042				3.6058	2.13686				0.66308	0.61468
0.70906	1.0769			0.70906	1.0769				2.84834	0.31218				0.3993	0.89782
1.2705	1.90212			1.2705	1.90212				1.31164	1.95778				1.0769	0.22748
1.35762	1.60446			1.35762	1.60446				0.84942	2.43694				0.41866	0.29282
1.90212	4.67302			1.90212	4.67302				0.89056	0.5808				0.99704	0.26136
0.6776	1.02366			0.6776	1.02366				1.1858	3.50658				0.95832	0.21538
1.48104	3.62274			1.48104	3.62274				1.28502	1.38666				0.22506	0.2904
1.53912	0.97284			1.53912	0.97284				1.05996	2.77816				0.26136	0.30734
1.40602	6.38396			1.40602	6.38396				1.09142	0.4598				0.75746	0.44044
0.54934	3.39284			0.54934	3.39284				0.90508	1.33826				0.3509	0.35332
0.54208	4.03172			0.54208	4.03172				0.81554	1.62382				0.3509	0.6776
2.18768	1.32132			2.18768	1.32132				0.79376	1.29228				0.22022	0.3267
0.37752	4.19628			0.37752	4.19628				1.58752	1.31164				0.6171	0.25652
0.70664	2.9161			0.70664	2.9161				0.66308	2.9645				0.20812	0.2178
1.23662	4.05834			1.23662	4.05834				2.47566	0.6897				0.21296	0.31702
1.41086	0.75504			1.41086	0.75504				2.32804	4.01236				0.2057	0.5324
1.87792	2.6499			1.87792	2.6499				0.27588	3.60822				0.20086	0.89056
1.24872	2.3111			1.24872	2.3111				1.23178	2.2143				0.85426	0.6413
0.7865	1.33342			0.7865	1.33342				2.26028	1.18096				0.28798	0.2299
0.71632	5.28286			0.71632	5.28286				1.18096	0.28072				0.23958	0.2662
0.97042	2.47324			0.97042	2.47324				0.99946	2.94514				0.24684	0.50336
1.14708	2.0328			1.14708	2.0328				1.49314	3.6784				0.73568	0.22748
0.75504	3.19924			0.75504	3.19924				2.9282	1.69642				0.37994	0.27104
0.9075	1.78112			0.9075	1.78112				3.5453	1.32132				0.55176	0.28798
0.87846	2.0207			0.87846	2.0207				0.39204	1.67464				0.23958	0.91718
1.83678	1.44474			1.83678	1.44474				1.4278	2.2627				0.34122	0.26136
1.452	2.06668			1.452	2.06668				1.0648	1.14224				0.2057	0.29524
0.41866	1.45926			0.41866	1.45926				3.22102	3.48964				0.42108	0.23958
0.67518	2.39338			0.67518	2.39338				0.71148	2.05216				0.79376	1.11562
0.32186	0.6897			0.32186	0.6897				0.46948	0.7502				0.484	0.242
0.59532	1.33584			0.59532	1.33584				0.57112	1.61172				1.50524	0.9438
1.02124	1.3431			1.02124	1.3431				0.97284	0.5566				0.58806	0.54934
1.10594	5.5539			1.10594	5.5539				4.41166	2.25544				0.23474	0.29282
1.83678	3.15084			1.83678	3.15084				1.73998	0.85426				0.42592	0.20328
0.88088	3.01774			0.88088	3.01774				2.79752	2.90158				0.21538	0.726
0.22748	0.85668			0.22748	0.85668				0.25652	1.85856				0.33154	0.20086
0.60016	3.8357			0.60016	3.8357				0.57354	2.01102				0.4719	0.26136
0.94622	1.60688			0.94622	1.60688				0.98252	1.58268				0.56386	0.38478
1.23904	6.93572			1.23904	6.93572				0.77198	2.26754				0.58806	0.35332
0.44528	8.1675			0.44528	8.1675				0.85184	0.7744				0.56628	0.64856
0.69696	1.58268			0.69696	1.58268				1.22694	1.77144				0.22748	0.35332
1.78112	3.58644			1.78112	3.58644				0.64856	3.52352				1.61656	0.34606
0.6534	3.17746			0.6534	3.17746				1.44958	5.55632				0.20328	0.28798
0.98978	1.7424			0.98978	1.7424				0.20086	0.27104				0.27104	0.39446
2.42	3.2065			2.42	3.2065				1.2463	2.97418				0.4719	0.35332
0.363	0.5324			0.363	0.5324				2.08362	0.2904				0.23958	0.3872
0.242	1.25598			0.242	1.25598				3.11938	2.1296				0.26862	0.98252
0.49852	1.452			0.49852	1.452				1.15192	1.2705				0.21054	0.34122
1.10836	1.62382			1.10836	1.62382				1.84404	4.27614				0.29524	0.82522
0.5445	2.94756			0.5445	2.94756				1.98198	1.31164				0.3509	0.38478
2.02312	1.54638			2.02312	1.54638				1.21242	0.70906				0.26136	0.3267
0.95106	2.21672			0.95106	2.21672				0.65582	1.694				0.52272	1.44232
1.1374	2.24334			1.1374	2.24334				0.40172	2.34256				0.62436	0.2662
0.58322	1.78112			0.58322	1.78112				0.93896	2.4563				0.2178	0.31944
0.69212	5.687			0.69212	5.687				0.74052	3.12906				0.52756	0.66066
0.35332	1.03576			0.35332	1.03576				0.56386	1.46652				0.39446	1.47862
1.1979	4.71416			1.1979	4.71416				1.94568	2.9282				0.3025	0.67034
0.42108	2.60634			0.42108	2.60634				2.34256	0.73326				0.2057	0.2662
0.78166	3.509			0.78166	3.509				2.84108	1.8029				0.61468	2.2869
0.726	2.3716			0.726	2.3716				0.8954	2.3958				0.76956	0.30734
0.73084	2.04006			0.73084	2.04006				1.75934	1.97472				0.40898	0.43076
0.50336	1.02608			0.50336	1.02608				5.66522	0.6413				0.30492	0.76472
0.51304	1.86824			0.51304	1.86824				0.86394	2.46356				0.2299	1.0527
0.47432	1.42054			0.47432	1.42054				0.38236	1.44232				0.67034	0.38962
0.54692	3.48964			0.54692	3.48964				1.43506	1.7908				0.30008	0.97768
0.31944	2.34498			0.31944	2.34498				0.83974	1.55606				0.35332	0.82764
0.5324	3.80424			0.5324	3.80424				1.32132	2.9524				0.68728	1.02124
0.39204	4.44796			0.39204	4.44796				1.80048	1.23904				0.44286	0.56386
1.11804	2.15864			1.11804	2.15864				1.35762	1.05996				0.35574	0.38478
1.39876	2.47082			1.39876	2.47082				1.51492	1.7424				0.56628	1.32374
1.87308	3.58402			1.87308	3.58402				1.06722	1.24872				0.68002	1.24146
0.42834	1.30922			0.42834	1.30922				2.2869	0.99462				0.35574	1.04544
0.96558	3.79698			0.96558	3.79698				1.23178	0.86394				0.32428	0.90508
0.58564	2.70556			0.58564	2.70556				0.95832	0.96558				0.40898	0.5324
0.96074	3.70986			0.96074	3.70986				0.70906	0.8712				0.2783	1.05754
1.72546	1.55364			1.72546	1.55364				2.6983	0.27588				0.47674	0.28314
1.00188	0.50094			1.00188	0.50094				1.73514	0.40172				0.9196	0.65098
0.605	4.23742			0.605	4.23742				1.02124	0.7381				0.30492	0.21296
0.67034	1.44474			0.67034	1.44474				3.68566	0.67034				1.35278	0.28072
0.6776	5.82978			0.6776	5.82978				2.057	0.5324				0.28314	0.3146
0.48158	2.14896			0.48158	2.14896				0.94864	0.34606				0.40898	0.40898
0.79376	0.83006			0.79376	0.83006				1.05996	0.53724				0.47916	0.55418
0.38478	2.49986			0.38478	2.49986				0.57838	0.2541				0.71632	0.2904
0.89782	1.331			0.89782	1.331				0.4477	0.67276				0.3146	0.26862
0.99704	0.63162			0.99704	0.63162				1.2342	0.57112				0.25652	0.20086
0.88814	3.72922			0.88814	3.72922				1.07448	0.7381				0.23716	0.47674
0.72842	1.96988			0.72842	1.96988				1.54396	0.2541				0.20328	0.31944
0.38962	1.31648			0.38962	1.31648				1.17612	0.2299				0.34364	0.242
0.60742	3.0734			0.60742	3.0734				0.5324	0.79134				0.69696	0.83248
0.80586	3.34928			0.80586	3.34928				1.75934	1.00672				0.6171	0.46222
0.74778	2.71524			0.74778	2.71524				0.7381	0.5808				0.4356	0.40414
0.78166	4.01236			0.78166	4.01236				0.84216	0.49368				0.22022	0.38236
0.98252	1.93842			0.98252	1.93842				1.00188	1.6214				0.6413	0.76714
0.29524	1.51492			0.29524	1.51492				3.65904	1.68432				0.3872	0.4235
0.70422	2.7588			0.70422	2.7588				1.19306	0.8349				0.242	0.32912
0.40414	0.4719			0.40414	0.4719				1.51008	2.4563				0.57112	0.23474
0.45738	2.70556			0.45738	2.70556				1.29954	1.3431				0.26378	0.27104
0.4719	0.51062			0.4719	0.51062				0.95832	0.47916				0.3267	0.66792
0.40898	4.93438			0.40898	4.93438				0.48158	1.21968				0.22264	0.59774
0.43802	4.00994			0.43802	4.00994				0.94622	0.59532				0.20812	0.58564
0.47916	2.57972			0.47916	2.57972				0.4356	0.52756				0.27104	0.34364
0.76714	2.08362			0.76714	2.08362				0.8833	0.41624				0.98252	0.4114
0.61468	0.9317			0.61468	0.9317				1.49798	1.55364				0.46948	0.26378
0.98736	2.2385			0.98736	2.2385				1.573	0.90992				0.30976	0.49368
0.41866	9.25408			0.41866	9.25408				1.09868	2.78542				0.40656	1.41812
0.40414	0.95106			0.40414	0.95106				1.45442	0.8349				0.37268	2.48534
0.84458	1.22936			0.84458	1.22936				1.0406	2.28448				0.23474	0.21296
0.33154	0.34364			0.33154	0.34364				0.62194	0.96074				0.25894	0.46948
0.36058	0.65582			0.36058	0.65582				1.96262	1.27534				0.26136	0.40898
0.77198	1.88518			0.77198	1.88518				0.66066	1.73998				0.23716	0.43318
0.87362	2.70072			0.87362	2.70072				0.69696	1.05996				0.29766	0.42108
0.61226	0.75988			0.61226	0.75988				4.06318	0.52272				0.28072	0.37994
0.363	2.29174			0.363	2.29174				0.93412	0.7139				0.2662	1.65528
0.75504	2.8677			0.75504	2.8677				1.33826	3.10002				0.5445	0.89782
0.7502	4.01478			0.7502	4.01478				1.1858	0.6897				0.34606	0.35574
0.23958	1.00914			0.23958	1.00914				0.48642	0.67518				0.56386	2.07636
0.54692	2.4079			0.54692	2.4079				0.73084	2.07394				0.2057	2.93788
0.42108	0.87846			0.42108	0.87846				1.00672	1.00672				0.44044	0.24442
0.20086	3.6542			0.20086	3.6542				1.7303	2.61844				0.66308	1.44716
0.24684	1.18822			0.24684	1.18822				0.60016	1.51976				0.30976	0.74294
0.29766	2.09088			0.29766	2.09088				0.4719	0.58322				0.57354	0.65098
0.47916	2.8556			0.47916	2.8556				0.44044	1.09626				0.51304	0.52514
0.35816	6.76148			0.35816	6.76148				1.70126	0.59048				0.25894	2.14654
0.25894	0.58322			0.25894	0.58322				0.70664	0.85668				0.24926	2.2143
0.34848	4.08496			0.34848	4.08496				0.87604	1.75692				0.29524	0.59532
0.3267	1.50766			0.3267	1.50766				0.82764	1.39634				0.28072	0.39688
0.20812	4.94164			0.20812	4.94164				0.44528	1.89244				0.37752	0.25652
0.31702	0.87362			0.31702	0.87362				0.69454	1.18338				0.65824	0.52756
0.42592	0.86394			0.42592	0.86394				1.21242	0.52998				0.33638	0.63162
0.31944	5.03844			0.31944	5.03844				0.93896	1.08416				0.46222	0.6292
0.89056	1.64318			0.89056	1.64318				2.57246	1.53186				0.2541	1.3552
0.26862	3.25006			0.26862	3.25006				0.57354	1.84646				0.28798	1.10836
0.25168	4.86904			0.25168	4.86904				4.20354	1.1495				0.59774	0.30492
0.41866	5.84672			0.41866	5.84672				3.32266	3.25248				0.31944	1.04302
0.27346	3.13148			0.27346	3.13148				0.58322	1.44716				0.61226	1.25356
0.53966	4.15514			0.53966	4.15514				0.99704	0.8349				0.53966	0.36058
0.57354	2.11992			0.57354	2.11992				0.93896	1.54154				0.3146	0.27104
0.67276	1.44958			0.67276	1.44958				1.94326	1.60688				1.18096	2.20946
0.57838	1.3189			0.57838	1.3189				3.22102	2.06668				0.26862	1.20032
0.46464	1.6214			0.46464	1.6214				0.6413	0.86878				0.25652	0.36784
0.45012	2.97176			0.45012	2.97176				1.4278	2.64748				0.24926	2.05216
0.68002	3.39042			0.68002	3.39042				0.68486	1.60204				0.73084	0.40898
1.05028	2.54342			1.05028	2.54342				0.59532	2.42				0.25894	0.20812
0.65824	1.15676			0.65824	1.15676				0.90992	0.86394				1.20032	0.60016
0.34606	2.53858			0.34606	2.53858				0.82038	1.45684				0.55902	0.6776
0.30492	5.4813			0.30492	5.4813				0.8712	6.28232				0.40656	0.4719
0.4598	2.662			0.4598	2.662				1.65528	2.0086				0.7502	0.39204
0.57112	5.41354			0.57112	5.41354				1.01882	7.19224				2.7225	0.20328
0.7986	2.50712			0.7986	2.50712				1.23904	6.45656				0.28314	0.32912
0.46948	1.17612			0.46948	1.17612				0.85184	1.70368				0.74294	1.53428
0.52272	3.34928			0.52272	3.34928				1.02124	4.4044				0.24684	0.6655
0.98736	5.45468			0.98736	5.45468				3.28878	1.22452				2.12718	0.6655
0.38478	0.88814			0.38478	0.88814				0.76472	3.18472				0.8591	0.29766
0.63888	6.69372			0.63888	6.69372				0.64372	2.76122				0.484	1.14466
0.59532	1.70126			0.59532	1.70126				0.52514	0.7623				0.3872	0.8712
1.16402	1.29228			1.16402	1.29228				1.34552	0.88088				1.5851	0.34364
0.50578	2.2748			0.50578	2.2748				0.48884	7.62058				0.48158	0.43802
0.36784	0.97042			0.36784	0.97042				0.5324	0.99704				0.20328	1.86582
0.63404	1.6577			0.63404	1.6577				0.3872	4.114				0.30492	0.33154
0.38236	4.03656			0.38236	4.03656				0.86636	0.77924				0.2178	0.33638
0.78892	2.18284			0.78892	2.18284				1.27776	2.08362				0.70906	0.30734
0.3872	1.1858			0.3872	1.1858				1.1011	1.2826				0.73326	0.53966
0.78408	0.80102			0.78408	0.80102				2.2748	1.17854				0.242	0.30976
0.5929	1.30438			0.5929	1.30438				0.9922	0.79134				0.26378	1.71578
0.92928	4.7795			0.92928	4.7795				1.09868	2.25302				0.32912	0.3388
0.48158	0.75262			0.48158	0.75262				2.13686	2.89432				0.35332	0.47432
0.27104	5.36756			0.27104	5.36756				0.67518	3.14116				0.20812	0.23474
0.27346	2.3958			0.27346	2.3958				6.89216	2.85076				0.21054	1.84646
1.81742	1.88518			1.81742	1.88518				0.53966	8.3006				0.242	0.53482
0.43318	3.83328			0.43318	3.83328				0.83732	2.08846				0.49852	0.2541
0.45496	0.83006			0.45496	0.83006				0.69696	2.29174				0.32428	0.25652
3.76552	2.83382			3.76552	2.83382				1.90454	1.13014				0.21054	0.23474
0.64614	0.90508			0.64614	0.90508				1.66254	2.00618				0.45254	0.51788
0.52998	1.07448			0.52998	1.07448				1.00672	1.6456				0.22748	0.25168
0.75262	2.18526			0.75262	2.18526				0.74536	2.48534				0.48884	0.68002
0.4235	1.1979			0.4235	1.1979				0.80828	8.12878				0.37994	0.41866
0.42592	2.10782			0.42592	2.10782				2.34256	0.31944				0.4356	0.40898
1.28018	0.3872			1.28018	0.3872				0.7018	3.57676				2.90158	1.45442
0.46706	0.95832			0.46706	0.95832				2.37402	3.93008				1.07206	0.45254
0.2057	1.12046			0.2057	1.12046				0.55418	2.05458				1.54154	1.13982
0.20328	0.90508			0.20328	0.90508				1.46652	2.16832				0.22022	0.6655
0.72358	1.97472			0.72358	1.97472				0.80102	0.92928				0.29524	0.2178
1.34794	2.6378			1.34794	2.6378				3.3759	0.99946				0.45738	0.30492
0.84216	2.31594			0.84216	2.31594				1.08416	0.57838				0.21054	0.48884
0.77924	0.62678			0.77924	0.62678				1.089	2.2748				0.48158	0.35816
0.91234	3.4969			0.91234	3.4969				0.27346	0.67034				0.20086	0.40898
0.33396	2.00134			0.33396	2.00134				1.05028	10.2269				0.36784	0.82038
0.20086	1.8634			0.20086	1.8634				2.92578	2.35708				0.23474	0.38962
0.40656	1.6698			0.40656	1.6698				1.50766	3.12906				0.32912	0.45254
0.48158	3.09518			0.48158	3.09518				2.11508	9.30974				0.74778	0.6171
1.3915	3.2307			1.3915	3.2307				0.56144	1.38182				0.484	0.83974
0.91718	1.9723			0.91718	1.9723				1.01156	0.42592				0.22506	1.20274
0.7744	2.0449			0.7744	2.0449				1.45684	4.61736				0.23474	0.91234
0.94138	3.82118			0.94138	3.82118				1.9602	0.28556				0.65824	0.7018
0.31218	2.65716			0.31218	2.65716				1.32132	2.79026				0.3025	0.35574
0.92444	6.49044			0.92444	6.49044				0.54208	0.97284				1.6577	1.26566
1.74482	1.13982			1.74482	1.13982				3.36622	4.86904				0.81554	0.20086
2.39822	1.56816			2.39822	1.56816				1.09142	1.04786				0.24926	0.92686
2.91126	1.76902			2.91126	1.76902				1.40602	3.02016				0.32186	0.40414
0.46706	2.99596			0.46706	2.99596				0.21538	1.4399				0.23232	0.45738
0.37268	2.36676			0.37268	2.36676				1.452	2.16348				0.32186	0.45254
0.5324	2.75396			0.5324	2.75396				0.24442	5.0457				0.62436	0.97526
0.49126	2.24576			0.49126	2.24576				1.6335	1.11804				0.27104	0.3993
0.45496	3.02742			0.45496	3.02742				5.89754	1.50282				0.32186	0.2299
0.3146	2.36676			0.3146	2.36676				1.88276	0.4961				0.5808	0.37268
0.4598	0.54692			0.4598	0.54692				1.21484	1.88518				0.25168	0.38478
0.72116	4.3681			0.72116	4.3681				3.7268	2.89916				0.20328	0.24442
2.49502	2.18042			2.49502	2.18042				0.66308	1.2342				0.32428	0.20086
2.07152	1.64318			2.07152	1.64318				2.06426	2.68136				0.34364	0.31702
0.62194	3.35896			0.62194	3.35896				0.76956	6.47592				0.2178	0.33638
0.22264	2.02312			0.22264	2.02312				2.96934	2.70798				0.29766	0.38478
1.9965	6.7276			1.9965	6.7276				0.968	1.37698				0.21054	0.2299
1.50766	1.87308			1.50766	1.87308				1.5367	1.48346				0.22022	0.30976
0.3267	1.42296			0.3267	1.42296				0.9075	3.13148				0.21054	0.21296
0.53724	1.07932			0.53724	1.07932				1.32132	1.16402				0.22748	0.24684
0.38962	0.847			0.38962	0.847				2.45146	0.90266				0.20328	0.32428
1.38182	0.89782			1.38182	0.89782				3.16778	4.7069				0.5687	0.33396
0.37026	1.1132			0.37026	1.1132				2.69104	0.96316				0.36542	0.2662
0.85426	2.68862			0.85426	2.68862				1.87308	4.34874				0.2299	0.27104
0.86152	5.2877			0.86152	5.2877				1.30922	1.89486				0.23958	0.26378
0.93654	2.91368			0.93654	2.91368				1.48588	0.39688				0.34848	0.44286
0.4356	2.7709			0.4356	2.7709				0.3993	5.75476				0.20812	0.7865
1.17612	1.54638			1.17612	1.54638				0.50578	1.4157				0.4235	0.44044
0.88814	2.65474			0.88814	2.65474				1.32132	2.8072				0.20812	0.45496
0.3267	2.51922			0.3267	2.51922				0.34606	2.18768				1.84162	0.30734
0.75504	1.07448			0.75504	1.07448				0.46948	1.95294				0.26862	1.37456
1.45684	1.72788			1.45684	1.72788				1.10352	3.15084				0.79376	0.40898
0.57354	0.84458			0.57354	0.84458				0.92444	1.77386				1.22694	0.31944
0.43076	0.4598			0.43076	0.4598				1.98682	1.94326				0.40414	0.30008
0.24926	1.6698			0.24926	1.6698				1.77386	3.7994				0.7018	0.68244
0.3509	1.24388			0.3509	1.24388				1.4157	2.03038				0.53724	0.53966
0.22264	4.719			0.22264	4.719				1.2826	2.78784				0.31944	0.38962
0.73568	8.30302			0.73568	8.30302				0.96558	2.6499				0.5566	0.35574
0.35574	3.48964			0.35574	3.48964				1.65528	3.38316				0.26862	0.2057
1.70852	0.37026			1.70852	0.37026				1.51008	1.26324				0.85668	0.37026
0.82038	0.45012			0.82038	0.45012				0.82038	0.78892				0.5929	0.81312
0.37994	2.0812			0.37994	2.0812				0.80828	1.53186				1.22694	1.9239
0.4719	4.95374			0.4719	4.95374				1.81016	0.36542				0.40414	0.29766
0.24684	2.9282			0.24684	2.9282				2.57246	2.03038				0.4477	1.34552
0.45254	2.07152			0.45254	2.07152				3.9567	1.60688				0.40172	0.26862
0.22506	4.11158			0.22506	4.11158				4.16482	4.45038				0.99946	1.97956
0.27588	0.78892			0.27588	0.78892				10.3528	2.68378				1.01398	0.81312
0.45254	2.23124			0.45254	2.23124				0.87604	0.75504				0.22022	1.38666
0.4719	0.85184			0.4719	0.85184				1.17128	0.62436				0.44286	0.26378
0.21538	3.06856			0.21538	3.06856				1.48104	2.79026				0.74294	0.91476
0.27104	1.42538			0.27104	1.42538				0.71148	7.07366				0.63162	0.23958
0.23958	1.44232			0.23958	1.44232				0.31218	2.40548				0.25652	0.48158
0.23716	1.936			0.23716	1.936				1.0769	3.07098				1.08416	0.26136
0.55902	1.93842			0.55902	1.93842				0.97526	2.77816				0.43076	0.3146
0.79134	1.80774			0.79134	1.80774				1.19548	0.7139				0.30734	0.77198
0.58322	1.12288			0.58322	1.12288				2.3837	3.00322				0.52998	0.38236
0.44044	1.9118			0.44044	1.9118				2.29658	2.34014				1.27776	2.09814
0.57112	2.3353			0.57112	2.3353				0.78892	4.15514				0.24684	1.28018
0.59774	2.48292			0.59774	2.48292				2.88706	0.52998				0.21538	1.91664
0.45254	1.82226			0.45254	1.82226				0.44044	1.74966				0.36784	0.31944
0.36784	1.28986			0.36784	1.28986				0.34364	7.60364				0.44528	0.242
0.44286	3.42672			0.44286	3.42672				0.39446	2.24092				0.26136	0.39204
0.57354	5.94594			0.57354	5.94594				1.93116	1.7666				0.51062	0.45012
0.81312	8.15056			0.81312	8.15056				0.72842	1.58994				0.25652	0.2299
0.3993	2.07878			0.3993	2.07878				0.99462	1.26808				0.3993	0.42834
0.30492	1.68432			0.30492	1.68432				0.80344	2.05216				0.23958	1.31648
0.20812	0.36784			0.20812	0.36784				0.6897	0.66792				0.21296	0.7139
0.41382	1.65528			0.41382	1.65528				0.99704	2.50712				0.21538	0.23232
0.41382	5.5902			0.41382	5.5902				1.18822	0.93654				0.74052	1.11804
2.88464	0.47916			2.88464	0.47916				1.20032	1.55606				0.36784	0.23716
1.43748	0.4719			1.43748	0.4719				0.8228	2.70798				0.2299	0.39688
4.69722	0.28556			4.69722	0.28556				2.85802	0.28556				0.72842	0.21296
0.56628	0.25894			0.56628	0.25894				3.06856	1.09142				0.62678	0.45738
1.0164	0.20812			1.0164	0.20812				0.60742	0.72358				0.31218	0.45012
4.50362	0.62678			4.50362	0.62678				0.32912	2.16106				0.31218	0.23716
0.68244	0.3388			0.68244	0.3388				1.68432	0.63162				0.23958	1.64802
1.7545	0.31218			1.7545	0.31218				0.43802	1.45442				0.84216	0.27346
2.21188	0.2904			2.21188	0.2904				1.75208	3.38074				0.71148	0.4235
1.51734	0.50336			1.51734	0.50336				1.05754	1.5609				0.4477	0.32912
0.94622	0.38962			0.94622	0.38962				1.19548	3.85264				0.3025	0.50336
2.01828	0.3388			2.01828	0.3388				2.24334	4.20112				0.58322	0.40172
1.98682	0.32912			1.98682	0.32912				0.48642	2.2506				0.54934	0.2783
3.50416	0.2057			3.50416	0.2057				0.45012	1.56332				0.72116	0.36784
0.75746	0.23958			0.75746	0.23958				4.32696	1.50282				0.35332	0.40898
2.3353	0.39446			2.3353	0.39446				0.5082	0.27346				0.29766	0.68244
1.41086	0.62194			1.41086	0.62194				4.1503	2.83624				0.23716	0.26136
4.52298	0.52998			4.52298	0.52998				1.7666	2.299				0.33154	0.37026
1.66012	0.23716			1.66012	0.23716				0.97284	2.2385				0.27588	0.21538
1.8392	0.42834			1.8392	0.42834				3.3638	1.62382				0.35816	0.3751
1.9602	0.23716			1.9602	0.23716				1.18338	3.95186				0.27588	0.34606
5.28528	0.2904			5.28528	0.2904				1.01882	3.49206				0.44528	0.7018
0.67518	0.53482			0.67518	0.53482				0.78892	1.56332				0.73326	0.30734
2.55794	0.3993			2.55794	0.3993				2.63054	0.46706				0.3872	0.7502
2.20704	0.22506			2.20704	0.22506				0.8954	3.22102				1.0648	0.22264
2.42484	0.27346			2.42484	0.27346				0.83974	0.4961				0.22022	0.51788
1.2342	0.2783			1.2342	0.2783				1.89728	1.90696				0.26862	0.7018
5.09894	0.48642			5.09894	0.48642				3.02016	2.2506				0.20086	1.03576
2.69104	0.47674			2.69104	0.47674				0.60742	4.01962				0.61468	0.57112
1.20032	0.30492			1.20032	0.30492				2.18042	4.83758				0.29766	0.27588
0.605	0.96558			0.605	0.96558				0.9075	1.30922				0.20812	0.3267
1.02124	0.45254			1.02124	0.45254				0.9317	2.49986				0.20086	0.58322
1.84404	0.32912			1.84404	0.32912				2.98144	4.75772				0.21296	1.0043
3.4122	0.2541			3.4122	0.2541				1.98682	1.17854				0.61468	0.40656
2.23366	0.22264			2.23366	0.22264				0.59532	1.3673				0.30734	0.5808
3.56708	0.37026			3.56708	0.37026				0.8228	2.03038				0.28072	0.22264
9.33394	0.52272			9.33394	0.52272				0.59774	1.26808				0.26378	0.26378
0.89298	1.32132			0.89298	1.32132				0.62678	3.49206				0.26862	0.24442
5.48856	1.47862			5.48856	1.47862				0.3388	4.92228				0.68002	0.49368
1.47862	0.66066			1.47862	0.66066				0.63162	1.86824				1.28502	0.20328
1.28018	0.47916			1.28018	0.47916				1.43748	0.40172				0.2541	0.63646
4.07528	1.72062			4.07528	1.72062				0.47674	1.0043				0.20812	0.66066
1.43748	0.50578			1.43748	0.50578				1.89002	0.8833				0.2541	0.75746
1.331	0.42108			1.331	0.42108				0.59774	1.6698				0.20328	0.20086
1.41328	1.12046			1.41328	1.12046				0.82522	0.69212				0.21054	0.57112
1.90938	0.86878			1.90938	0.86878				1.26566	0.34122				0.75746	0.25652
5.07716	0.42108			5.07716	0.42108				0.54934	2.73702				1.05028	0.36058
1.73756	2.41274			1.73756	2.41274				1.92148	1.54154				1.85856	0.53724
2.34256	1.07448			2.34256	1.07448				1.59236	1.60688				0.30492	0.24684
0.32186	0.93896			0.32186	0.93896				1.50766	2.32804				1.2463	0.21054
1.03818	1.03334			1.03818	1.03334				2.23366	0.97284				0.43802	0.27346
2.6741	0.28798			2.6741	0.28798				0.62678	2.13202				0.34364	0.56144
4.10674	1.85856			4.10674	1.85856				3.0855	0.77924				1.16644	0.3025
0.8107	0.25894			0.8107	0.25894				1.47378	1.9723				0.69696	0.2904
7.05188	0.22022			7.05188	0.22022				0.4961	3.47512				0.89056	0.30734
2.5168	0.47432			2.5168	0.47432				4.42134	2.64506				0.22022	0.2662
3.20892	1.47378			3.20892	1.47378				2.16832	3.32024				0.36784	0.2178
1.44232	0.5203			1.44232	0.5203				3.7752	2.64264				0.4356	0.41382
0.7623	0.5324			0.7623	0.5324				2.29174	0.94864				0.77682	0.4114
1.2584	0.33638			1.2584	0.33638				1.58994	0.80344				0.65582	0.36058
0.79134	0.76714			0.79134	0.76714				1.64802	0.94622				0.39204	0.24926
1.40602	1.22694			1.40602	1.22694				0.42592	0.30976				0.42834	0.66066
1.4762	2.07152			1.4762	2.07152				4.83032	1.26566				0.4235	0.32186
2.63296	1.05996			2.63296	1.05996				0.96316	1.11804				0.5082	0.39688
1.35762	1.1616			1.35762	1.1616				1.24872	1.86098				0.37268	0.99704
1.49798	0.3146			1.49798	0.3146				1.29228	1.6335				0.34848	0.2057
3.84054	0.9801			3.84054	0.9801				0.48884	2.0207				1.06238	0.21296
2.42484	1.48346			2.42484	1.48346				1.77628	2.59666				0.37268	0.30008
1.47862	1.01156			1.47862	1.01156				1.67948	1.4157				1.0648	0.2178
3.37832	0.57838			3.37832	0.57838				0.61952	1.78112				0.51304	0.22022
2.37644	1.0043			2.37644	1.0043				0.7502	0.8833				0.20328	0.23232
3.11696	0.34606			3.11696	0.34606				0.52998	1.3673				0.41624	0.2057
1.91906	0.2057			1.91906	0.2057				3.92524	1.92148				0.74052	0.4356
0.64614	1.44474			0.64614	1.44474				1.38666	1.53912				0.30492	0.31218
0.96558	1.03092			0.96558	1.03092				2.64022	0.3388				0.38236	0.84216
2.87254	0.66066			2.87254	0.66066				1.67948	1.5972				0.38236	0.27346
2.09814	0.33638			2.09814	0.33638				0.20086	1.06238				0.5203	0.2662
1.1374	0.86394			1.1374	0.86394				0.63404	1.59478				0.23474	0.25168
6.7397	0.37268			6.7397	0.37268				0.7502	1.51008				0.35574	0.38236
3.19682	0.31218			3.19682	0.31218				2.40548	0.80828				0.30008	0.44286
1.88518	0.726			1.88518	0.726				1.6093	0.80102				0.24442	0.3388
5.49098	0.31702			5.49098	0.31702				0.7744	1.33826				0.33396	0.59532
0.94622	1.68432			0.94622	1.68432				1.30196	0.55902				0.242	0.27104
0.80586	1.66496			0.80586	1.66496				0.63404	0.55902				0.38962	0.35574
2.52648	0.20328			2.52648	0.20328				0.71148	1.11804				0.24926	0.31702
0.60258	0.87604			0.60258	0.87604				0.52756	1.85856				0.5929	0.27588
0.8107	0.46222			0.8107	0.46222				1.15918	1.46652				0.32912	0.39204
2.22398	0.25894			2.22398	0.25894				1.65528	1.38182				0.73568	0.43802
2.31836	0.44286			2.31836	0.44286				0.6292	0.79134				0.2662	0.34848
1.07206	0.3025			1.07206	0.3025				0.49852	1.25114				0.30492	0.58806
4.6827	0.57112			4.6827	0.57112				0.99462	1.93842				0.32428	0.3509
1.7424	0.4235			1.7424	0.4235				1.0043	0.53482				0.36784	0.29524
1.7303	0.34122			1.7303	0.34122				3.93734	3.27184				0.73084	0.3388
2.82898	0.2299			2.82898	0.2299				1.9844	3.02984				0.54692	0.23958
0.40656	0.21054			0.40656	0.21054				0.59048	0.49852				0.9317	0.81554
2.21672	0.26136			2.21672	0.26136				0.45254	1.26082				0.20812	0.26136
0.9922	0.39446			0.9922	0.39446				3.1944	1.96504				0.21054	0.21538
1.0285	0.26862			1.0285	0.26862				0.70422	2.29174				0.34364	0.24442
1.2584	0.21296			1.2584	0.21296				1.4278	0.77924				1.1132	0.61226
0.59048	0.29766			0.59048	0.29766				1.09384	1.24388				1.19548	0.84458
3.993	0.42834			3.993	0.42834				0.55418	0.27588				0.71632	0.46706
0.9438	0.25894			0.9438	0.25894				1.8029	0.7502				1.03334	0.48642
0.726	0.4598			0.726	0.4598				0.60258	0.59532				0.35816	0.33154
1.64802	0.45738			1.64802	0.45738				2.41758	1.63108				0.26862	0.2783
2.30384	0.25168			2.30384	0.25168				1.0164	0.74052				0.70422	0.4477
4.92228	0.34848			4.92228	0.34848				1.06238	1.30438				0.60742	0.22506
0.80344	0.32428			0.80344	0.32428				1.45442	1.29954				1.58026	1.1858
0.90508	0.42834			0.90508	0.42834				0.85184	1.2947				2.78058	0.30734
3.73164	0.20086			3.73164	0.20086				2.98144	0.74052				1.88034	0.2299
1.17612	0.21538			1.17612	0.21538				1.4641	0.32186				1.3915	0.30008
1.1495	0.21054			1.1495	0.21054				0.64856	0.7623				2.2869	0.59774
1.27776	0.2904			1.27776	0.2904				2.16348	0.41624				0.26136	0.21296
2.23608	0.36784			2.23608	0.36784				6.54126	1.07448				2.45388	1.44232
5.7838	0.2178			5.7838	0.2178				0.7986	0.36542				0.27588	0.26378
4.24226	0.53482			4.24226	0.53482				3.70744	0.9075				0.64372	0.58806
1.3431	0.34606			1.3431	0.34606				0.7139	0.50336				0.32428	0.67034
2.3958	0.67518			2.3958	0.67518				1.97714	0.34122				1.25356	0.48642
3.57676	0.23232			3.57676	0.23232				1.04544	0.6413				1.41086	1.01882
0.99462	0.25168			0.99462	0.25168				1.4883	0.34848				0.87362	0.45496
0.90266	0.45012			0.90266	0.45012				2.52648	1.02608				2.51438	0.34364
2.03038	0.2662			2.03038	0.2662				6.39122	0.49368				0.42592	0.23716
1.85614	0.40656			1.85614	0.40656				4.74078	0.9801				2.0691	1.02608
0.52998	0.63888			0.52998	0.63888				0.53724	2.16106				1.694	0.21296
2.34014	0.30976			2.34014	0.30976				0.69212	0.51546				0.39446	0.5687
1.20032	0.57838			1.20032	0.57838				0.28798	0.82038				1.57784	0.37026
1.42538	0.2783			1.42538	0.2783				0.52756	3.2912				1.17128	1.29228
2.68862	1.2584			2.68862	1.2584				0.70664	1.08658				0.22748	0.6534
0.36542	0.26378			0.36542	0.26378				0.29766	1.1011				0.69938	0.21538
1.76418	0.73568			1.76418	0.73568				0.50336	1.51008				0.87604	0.76956
2.01828	2.11992			2.01828	2.11992				2.3958	0.42108				0.27588	0.51788
1.3794	0.60984			1.3794	0.60984				1.75934	0.51546				0.44044	0.55418
3.00806	0.32428			3.00806	0.32428				1.45684	0.7865				1.83194	0.49368
1.39634	0.69454			1.39634	0.69454				0.57596	0.45496				2.8798	0.28798
2.05458	0.41866			2.05458	0.41866				1.48588	0.3146				1.96746	0.25652
1.43748	1.21484			1.43748	1.21484				2.31594	4.28098				0.72358	1.02608
4.03414	0.59048			4.03414	0.59048				0.968	1.01156				0.44528	0.38236
1.32858	0.71874			1.32858	0.71874				1.19064	0.46706				0.7986	0.3025
1.0648	0.21054			1.0648	0.21054				0.46706	0.29282				0.28798	0.44286
0.21538	1.07932			0.21538	1.07932				2.04974	1.8755				0.23232	0.73568
1.74482	1.58026			1.74482	1.58026				0.4961	0.82038				0.58322	0.38478
2.95724	1.4762			2.95724	1.4762				2.3837	1.47136				0.7502	0.21054
3.2186	0.45496			3.2186	0.45496				3.02258	1.51734				0.70422	0.41866
2.44662	1.95536			2.44662	1.95536				1.65286	0.91476				0.96074	0.23958
0.39446	0.726			0.39446	0.726				2.08846	0.8954				0.42592	0.48642
0.91234	0.27588			0.91234	0.27588				0.94622	0.53482				0.23958	0.45012
1.18096	0.73326			1.18096	0.73326				2.13928	0.30492				0.78166	0.28314
4.64156	1.29228			4.64156	1.29228				2.53616	0.31218				0.21296	0.75746
4.03414	0.28314			4.03414	0.28314				0.87846	0.32912				0.32912	0.28556
2.36676	1.12046			2.36676	1.12046				0.97042	0.6292				0.96558	0.49126
1.27776	1.4399			1.27776	1.4399				1.23904	0.8228				0.47916	0.38478
2.68862	1.41328			2.68862	1.41328				0.51304	0.78408				0.71874	0.43318
1.90212	1.31406			1.90212	1.31406				0.86152	0.72358				0.75262	0.42592
2.06668	2.11992			2.06668	2.11992				0.484	0.5082				0.59048	0.4477
1.00914	1.56816			1.00914	1.56816				0.65824	0.22022				0.4356	0.33154
2.6136	0.3509			2.6136	0.3509				2.2385	0.7865				1.00914	0.20086
2.84834	2.47324			2.84834	2.47324				1.55848	0.98252				0.33638	0.32428
0.96316	0.78166			0.96316	0.78166				0.6292	0.51788				0.20812	0.34848
3.20408	0.99946			3.20408	0.99946				6.20488	0.4598				0.30008	0.22264
3.53562	1.93842			3.53562	1.93842				1.29954	0.78892				0.2904	0.34848
4.08496	0.51304			4.08496	0.51304				2.5289	0.34122				0.47674	0.22748
0.83248	0.72358			0.83248	0.72358				1.21726	0.7744				0.22748	0.2783
1.52218	0.36542			1.52218	0.36542				1.21	0.51062				0.44528	0.35574
1.90454	1.51976			1.90454	1.51976				0.75746	0.24684				0.2904	0.242
0.77924	2.72492			0.77924	2.72492				0.9438	0.51062				0.32186	0.29524
2.28206	0.21054			2.28206	0.21054				3.07098	0.5445				0.60742	0.3509
1.10836	0.21054			1.10836	0.21054				3.31298	0.42592				0.37026	1.36488
4.96826	0.22022			4.96826	0.22022				2.74186	2.58456				0.43076	0.26378
5.49582	1.76176			5.49582	1.76176				0.41866	0.43802				0.24684	0.23232
2.98628	0.26862			2.98628	0.26862				1.49314	0.63646				0.26862	0.37994
2.6257	0.69212			2.6257	0.69212				2.30384	0.61226				0.20812	0.86636
2.73944	0.3267			2.73944	0.3267				2.87012	0.47432				0.35332	1.02608
3.19682	0.21054			3.19682	0.21054				0.78166	1.95536				0.43318	0.27346
1.97714	0.45012			1.97714	0.45012				0.84458	0.52514				0.363	0.35332
2.55552	0.38478			2.55552	0.38478				0.27104	0.39688				0.21054	0.36784
3.69776	0.24926			3.69776	0.24926				0.40414	0.73084				0.26862	0.22022
4.84242	0.36542			4.84242	0.36542				0.73084	0.31702				0.27588	0.53966
3.91798	0.36784			3.91798	0.36784				1.14708	0.97768				0.21054	0.7865
1.27534	0.6897			1.27534	0.6897				0.51788	0.50578				0.29524	0.77682
4.23016	0.22748			4.23016	0.22748				1.32616	0.79618				1.3068	0.484
0.84216	0.2904			0.84216	0.2904				1.32616	0.73326				0.39446	0.53724
1.17854	0.20812			1.17854	0.20812				0.78166	0.78166				0.76714	0.39688
1.54638	0.2541			1.54638	0.2541				0.84458	0.48884				2.07152	0.8107
1.56816	0.21054			1.56816	0.21054				3.35654	0.55176				0.53482	0.52756
1.3915	0.28072			1.3915	0.28072				0.71632	2.59666				0.70906	0.22022
2.99596	0.22264			2.99596	0.22264				1.8392	3.62516				0.45738	0.51546
2.63296	0.242			2.63296	0.242				3.32992	0.51788				0.34848	0.60016
4.07044	0.8591			4.07044	0.8591				1.83194	0.26378				0.36542	0.76956
4.25194	0.33154			4.25194	0.33154				1.09142	4.9852				0.47674	0.32186
2.42484	0.51788			2.42484	0.51788				2.55794	0.26378				0.41866	0.86394
3.63726	0.26862			3.63726	0.26862				1.02608	0.76956				1.05996	0.59532
3.77036	0.20812			3.77036	0.20812				1.4157	0.29282				0.57354	0.28798
0.65582	0.23474			0.65582	0.23474				1.59236	0.55418				0.22022	0.80586
1.24146	1.14708			1.24146	1.14708				2.20946	0.62194				0.26136	0.83006
0.60016	1.72788			0.60016	1.72788				1.25114	0.69696				0.69212	0.39688
4.89808	1.22694			4.89808	1.22694				3.06614	1.09626				0.2783	0.28314
1.331	1.19548			1.331	1.19548				2.17074	2.0691				0.23232	0.3872
4.16966	0.27104			4.16966	0.27104				3.64936	1.02608				0.22022	0.6776
6.06694	0.7986			6.06694	0.7986				3.93976	0.73326				0.33396	0.25894
2.70556	0.30734			2.70556	0.30734				0.99462	0.87846				0.2178	0.82038
0.88572	0.45738			0.88572	0.45738				1.03576	3.45576				0.89298	0.605
1.42538	1.36488			1.42538	1.36488				0.34606	0.4235				0.2299	0.42834
1.73272	0.78892			1.73272	0.78892				0.61226	0.37994				1.20516	0.8833
3.04194	0.5929			3.04194	0.5929				1.00914	0.9801				3.38558	0.63888
6.78326	0.53966			6.78326	0.53966				1.86582	0.5566				0.5808	0.39204
1.54396	0.28072			1.54396	0.28072				0.51062	0.52514				1.69884	0.5324
2.15138	0.79618			2.15138	0.79618				1.3794	0.20812				0.54934	0.3267
3.86716	0.26136			3.86716	0.26136				1.40844	0.24684				0.97768	0.3388
1.65528	1.43748			1.65528	1.43748				0.91476	0.23958				0.2057	0.28072
2.9766	0.55176			2.9766	0.55176				0.60742	0.34122				1.60688	0.31702
1.67222	0.61952			1.67222	0.61952				0.72116	0.57596				0.35574	0.7865
2.42484	0.33396			2.42484	0.33396				5.61924	0.2662				0.30008	0.47432
0.46464	0.89056			0.46464	0.89056				0.93654	0.46464				1.1011	0.29282
1.8392	2.49744			1.8392	2.49744				1.49798	0.3872				0.40898	0.52756
0.39204	0.82764			0.39204	0.82764				0.49126	0.44044				0.22748	0.25168
2.3111	1.09142			2.3111	1.09142				2.2627	0.31702				0.78408	0.53724
0.60984	0.6413			0.60984	0.6413				0.45738	0.49852				0.5445	0.32186
1.28744	0.484			1.28744	0.484				1.33342	0.22264				0.5808	0.5808
2.29174	0.23716			2.29174	0.23716				0.25652	0.9075				0.82038	0.25168
1.08658	0.53482			1.08658	0.53482				0.5566	0.23716				1.00672	0.20328
2.07394	0.33154			2.07394	0.33154				1.4883	0.48158				0.95106	0.32428
4.64882	0.22022			4.64882	0.22022				0.52272	0.47916				0.76472	0.34364
4.28824	0.84458			4.28824	0.84458				0.65824	0.41624				0.32186	0.2178
1.12772	0.3993			1.12772	0.3993				0.2662	0.21538				0.99462	0.29766
3.75342	0.28314			3.75342	0.28314				1.10352	0.97768				0.7502	0.21054
3.1339	1.30922			3.1339	1.30922				1.7182	0.67518				0.33396	0.22022
7.75852	0.22748			7.75852	0.22748				0.5445	0.2783				0.64614	0.21054
0.83974	0.363			0.83974	0.363				0.52756	0.2299				0.43318	0.22748
1.71094	0.46706			1.71094	0.46706				1.00188	3.29362				0.4719	0.20328
1.79564	0.28556			1.79564	0.28556				2.64506	3.7147				0.46464	0.5687
1.0043	0.59774			1.0043	0.59774				1.11804	1.26082				0.34848	0.36542
2.46598	1.37456			2.46598	1.37456				0.52756	2.18768				0.34122	0.2299
0.57354	1.23178			0.57354	1.23178				0.46948	0.57838				0.36542	0.23958
6.78326	0.51062			6.78326	0.51062				0.91476	0.66308				0.59532	0.34848
5.50792	1.20032			5.50792	1.20032				0.89298	4.84				0.484	0.20812
5.80316	0.77682			5.80316	0.77682				2.02796	0.50336				0.65824	0.4235
4.49878	0.78408			4.49878	0.78408				1.33584	0.72116				2.0933	0.20812
0.34364	1.93116			0.34364	1.93116				1.94084	4.30034				0.36784	1.84162
1.93116	2.23366			1.93116	2.23366				1.77628	0.242				0.39688	0.26862
0.98494	0.93896			0.98494	0.93896				0.96558	0.94864				0.89298	0.79376
1.44474	0.49368			1.44474	0.49368				0.53966	0.55176				0.54692	1.22694
4.32212	1.00914			4.32212	1.00914				0.73568	2.70072				1.2826	0.40414
1.51976	0.53482			1.51976	0.53482				0.27588	0.59048				0.242	0.7018
1.66738	0.87604			1.66738	0.87604				2.33288	1.11562				0.3388	0.53724
1.45442	1.30438			1.45442	1.30438				1.37698	1.9723				0.25894	0.31944
6.1226	1.5004			6.1226	1.5004				0.34364	2.24818				0.84216	0.5566
0.92444	1.37214			0.92444	1.37214				0.75262	1.89728				0.2178	0.26862
0.363	1.40118			0.363	1.40118				1.20516	0.23474				0.86636	0.85668
4.356	1.18338			4.356	1.18338				0.98252	0.2541				0.5929	0.5929
4.9731	0.53724			4.9731	0.53724				2.81204	2.43694				0.75988	1.22694
3.7147	0.60742			3.7147	0.60742				2.18768	0.49368				0.3025	0.40414
2.26028	0.47674			2.26028	0.47674				0.50094	0.2178				0.6897	0.4477
2.43452	1.61898			2.43452	1.61898				0.25652	0.62678				0.38962	0.40172
2.5652	0.60258			2.5652	0.60258				2.01102	0.95832				0.30976	0.99946
4.1382	0.65582			4.1382	0.65582				2.43452	0.58806				0.30008	1.01398
2.9524	1.5246			2.9524	1.5246				2.80962	0.65098				0.24442	0.22022
1.64076	0.98494			1.64076	0.98494				0.59532	0.44044				0.33396	0.44286
1.15434	1.0769			1.15434	1.0769				0.59532	0.2662				0.242	0.74294
4.06802	0.60258			4.06802	0.60258				0.78408	0.45012				0.38962	0.63162
2.6378	0.61952			2.6378	0.61952				0.29282	0.31944				0.24926	0.25652
1.1858	0.73326			1.1858	0.73326				1.61898	0.37026				0.5929	1.08416
1.14466	0.5566			1.14466	0.5566				2.27238	0.21054				0.32912	0.43076
1.2826	0.28314			1.2826	0.28314				0.6171	0.25894				0.73568	0.30734
0.7502	1.30196			0.7502	1.30196				1.815	0.82522				0.2662	0.52998
0.30734	1.4399			0.30734	1.4399				1.68432	0.2783				0.30492	1.27776
6.20004	0.3872			6.20004	0.3872				1.19306	2.35466				0.32428	0.24684
1.0527	0.73084			1.0527	0.73084				0.64614	1.49072				0.36784	0.21538
1.7182	0.46464			1.7182	0.46464				2.33288	0.2541				0.73084	0.36784
2.87254	2.29658			2.87254	2.29658				0.51788	0.25894				0.54692	0.44528
1.56574	0.79134			1.56574	0.79134				1.71094	4.53266				0.9317	0.26136
0.94138	0.62436			0.94138	0.62436				0.5566	0.30976				0.20812	0.51062
1.18338	0.67276			1.18338	0.67276				0.242	0.38478				0.21054	0.25652
4.03172	1.41328			4.03172	1.41328				1.0285	3.10728				0.34364	0.3993
1.80532	0.71148			1.80532	0.71148				0.6897	0.23474				1.1132	0.23958
4.5617	0.5687			4.5617	0.5687				0.93654	0.25168				1.19548	0.21296
5.67248	1.01398			5.67248	1.01398				0.4235	0.3267				0.71632	0.21538
1.29954	1.11078			1.29954	1.11078				0.7623	3.16294				1.03334	0.74052
3.34928	0.29766			3.34928	0.29766				1.4762	0.21538				0.35816	0.23716
0.69454	0.27588			0.69454	0.27588				1.2826	0.39688				0.26862	0.39688
2.73702	0.5324			2.73702	0.5324				0.69696	0.59048				0.70422	0.21296
4.69964	0.30976			4.69964	0.30976				0.95106	0.35816				0.60742	0.45012
1.05754	0.37026			1.05754	0.37026				0.45012	2.0328				1.58026	0.23716
2.98144	0.77682			2.98144	0.77682				2.11508	0.43076				2.78058	1.64802
6.64532	0.67518			6.64532	0.67518				0.27104	0.47916				1.88034	0.27346
0.58564	0.48158			0.58564	0.48158				1.25598	0.84942				1.3915	0.4235
0.9317	0.55176			0.9317	0.55176				0.72116	2.4926				2.2869	0.32912
0.53724	0.30492			0.53724	0.30492				0.74536	0.39688				0.26136	0.50336
1.73756	0.39204			1.73756	0.39204				0.82522	0.41866				2.45388	0.40172
1.18096	0.68486			1.18096	0.68486				1.20516	2.11266				0.27588	0.2783
1.49798	0.46706			1.49798	0.46706				3.95912	0.38236				0.64372	0.36784
2.68378	1.70852			2.68378	1.70852				0.53966	1.95052				0.32428	0.40898
3.49206	0.40172			3.49206	0.40172				0.69938	1.41086				1.25356	0.68244
1.21242	2.83624			1.21242	2.83624				1.28744	0.6655				1.41086	0.26136
1.25114	2.24818			1.25114	2.24818				0.70664	0.20812				0.87362	0.37026
2.13444	0.53482			2.13444	0.53482				0.6534	0.31944				2.51438	0.21538
2.95482	0.45738			2.95482	0.45738				0.5082	0.28072				0.42592	0.3751
0.86152	0.34606			0.86152	0.34606				2.94514	0.44044				2.0691	0.34606
4.88114	1.52702			4.88114	1.52702				1.71094	0.83974				1.694	0.7018
1.89002	1.694			1.89002	1.694				0.81796	0.37752				0.39446	0.30734
0.9438	0.2178			0.9438	0.2178				0.7744	0.51062				1.57784	0.7502
0.70422	0.71632			0.70422	0.71632				0.484	0.4356				1.17128	0.22264
2.7346	0.44286			2.7346	0.44286				0.56144	0.51546				0.22748	0.51788
2.53858	0.34122			2.53858	0.34122				0.73326	1.37456				0.69938	0.7018
2.13686	0.76714			2.13686	0.76714				1.44958	1.38666				0.87604	1.03576
3.23554	0.4356			3.23554	0.4356				0.32912	2.6136				0.27588	0.57112
2.9887	0.20812			2.9887	0.20812				0.57354	1.13256				0.44044	0.27588
2.77332	0.59774			2.77332	0.59774				1.2342	1.66012				1.83194	0.3267
0.84942	0.76472			0.84942	0.76472				0.6655	2.30384				2.8798	0.58322
1.66496	0.38236			1.66496	0.38236				0.9075	3.388				1.96746	1.0043
2.47082	0.53482			2.47082	0.53482				0.72116	1.80774				0.72358	0.40656
1.089	0.53482			1.089	0.53482				1.1374	2.19736				0.44528	0.5808
1.04786	0.42592			1.04786	0.42592				0.2904	0.2662				0.7986	0.22264
0.79376	0.28556			0.79376	0.28556				0.51304	2.24576				0.28798	0.26378
0.6776	0.42834			0.6776	0.42834				0.95348	3.3759				0.23232	0.24442
2.75396	0.86878			2.75396	0.86878				0.56144	0.2057				0.58322	0.49368
1.1495	0.20328			1.1495	0.20328				0.5324	6.96718				0.7502	0.20328
0.8833	1.13014			0.8833	1.13014				0.65824	0.27104				0.70422	0.63646
2.59182	0.42592			2.59182	0.42592				1.28018	2.61118				0.96074	0.66066
1.35762	0.25652			1.35762	0.25652				0.75746	0.6171				0.42592	0.75746
0.99462	0.52272			0.99462	0.52272				0.84458	0.242				0.23958	0.20086
2.0812	0.363			2.0812	0.363				1.79564	1.86824				0.78166	0.57112
1.89486	0.77924			1.89486	0.77924				1.36246	0.47432				0.21296	0.25652
1.20032	0.56386			1.20032	0.56386				1.28018	0.51062				0.32912	0.36058
1.85614	0.29766			1.85614	0.29766				2.20946	0.2299				0.96558	0.53724
1.65044	0.49126			1.65044	0.49126				0.46464	1.87308				0.47916	0.24684
0.24442	0.27588			0.24442	0.27588				1.90696	1.88034				0.71874	0.21054
6.50012	0.75988			6.50012	0.75988				0.26378	1.00188				0.75262	0.27346
1.22452	0.47916			1.22452	0.47916				2.15138	0.2904				0.59048	0.56144
4.00026	0.4598			4.00026	0.4598				1.65044	0.52514				0.4356	0.3025
1.97714	0.4598			1.97714	0.4598				1.10594	0.2662				1.00914	0.2904
2.19978	0.96074			2.19978	0.96074				1.84646	0.82038				0.33638	0.30734
3.39526	0.7502			3.39526	0.7502				1.28502	0.60984				0.20812	0.2662
1.13498	0.2178			1.13498	0.2178				0.77198	1.98924				0.30008	0.2178
5.81042	0.39688			5.81042	0.39688				0.79376	1.3068				0.2904	0.41382
2.21188	0.36542			2.21188	0.36542				2.33288	0.52272				0.47674	0.3146
1.25356	0.22022			1.25356	0.22022				0.38478	0.6292				0.22748	0.20086
2.68862	0.4477			2.68862	0.4477				0.8591	2.84108				0.44528	0.27104
1.30196	0.36784			1.30196	0.36784				1.6335	0.62194				0.2904	0.29766
3.05404	0.24442			3.05404	0.24442				1.4641	1.67222				0.32186	0.22022
0.98736	0.47432			0.98736	0.47432				0.75746	1.26808				0.60742	0.37026
2.27722	0.2178			2.27722	0.2178				0.56628	0.3751				0.37026	0.5808
3.72922	0.2299			3.72922	0.2299				0.31944	0.63404				0.43076	0.37994
2.59666	0.2783			2.59666	0.2783				0.61952	1.089				0.24684	0.23474
1.96988	0.22264			1.96988	0.22264				1.42054	0.40898				0.26862	0.2783
4.5254	0.23958			4.5254	0.23958				1.82226	1.04302				0.20812	0.6776
0.45496	0.48158			0.45496	0.48158				0.98252	1.73514				0.35332	0.20328
0.80344	0.44286			0.80344	0.44286				1.47862	2.15622				0.43318	0.43076
6.08872	0.23232			6.08872	0.23232				1.32858	0.93412				0.363	0.2541
2.22882	0.47432			2.22882	0.47432				0.87846	0.75504				0.21054	0.7744
2.88706	0.24442			2.88706	0.24442				1.53186	0.4114				0.26862	0.57112
1.11804	0.30008			1.11804	0.30008				1.76902	2.17316				0.27588	0.43076
1.13256	0.27346			1.13256	0.27346				0.9196	0.31944				0.21054	0.26378
2.02554	0.363			2.02554	0.363				1.39634	0.97526				0.29524	1.59478
0.69212	0.55176			0.69212	0.55176				2.23366	0.40172				1.3068	0.2178
1.57784	0.44528			1.57784	0.44528				0.6897	0.73084				0.39446	0.24684
2.18768	0.62194			2.18768	0.62194				0.69696	0.32428				0.76714	0.32428
4.63188	0.33396			4.63188	0.33396				0.58564	0.7381				2.07152	0.27104
3.31298	0.40172			3.31298	0.40172				0.85668	0.68728				0.53482	0.25894
2.84108	0.43076			2.84108	0.43076				0.59532	0.45738				0.70906	0.4235
1.63834	1.02366			1.63834	1.02366				2.77332	0.59048				0.45738	1.06964
1.13014	0.61226			1.13014	0.61226				1.7303	0.20328				0.34848	0.29282
4.23016	0.90266			4.23016	0.90266				1.14708	1.11562				0.36542	0.66066
1.30196	0.83974			1.30196	0.83974				0.7381	4.58832				0.47674	0.40898
1.86582	0.98494			1.86582	0.98494				0.7018	3.88894				0.41866	0.51304
2.28206	1.15918			2.28206	1.15918				1.52702	0.51304				1.05996	0.60984
2.26754	0.34848			2.26754	0.34848				0.27104	1.04544				0.57354	0.48884
1.9965	0.75746			1.9965	0.75746				2.44178	2.4805				0.22022	0.52272
2.76122	0.3751			2.76122	0.3751				0.30492	0.56628				0.26136	0.21054
3.87926	1.63592			3.87926	1.63592				1.41328	2.34982				0.69212	0.4356
2.41032	0.39204			2.41032	0.39204				0.87846	2.02312				0.2783	1.6698
1.1495	1.08416			1.1495	1.08416				0.7623	3.993				0.23232	0.37026
2.31594	0.46948			2.31594	0.46948				0.57112	0.72358				0.22022	0.74052
6.69372	1.07206			6.69372	1.07206				0.85184	0.7381				0.33396	0.56628
2.24092	0.39688			2.24092	0.39688				0.87604	2.73944				0.2178	0.55176
3.62032	0.35816			3.62032	0.35816				0.6171	0.85184				0.89298	1.30196
1.1737	2.19736			1.1737	2.19736				0.85668	1.2705				0.2299	1.6698
2.67168	1.97714			2.67168	1.97714				0.5566	2.09572				1.20516	0.37026
1.8755	0.60742			1.8755	0.60742				1.1132	1.63108				3.38558	0.44528
1.58026	1.65528			1.58026	1.65528				0.43318	0.51062				0.5808	0.23716
1.20758	1.01882			1.20758	1.01882				0.7381	1.55606				1.69884	0.87604
3.0855	0.60016			3.0855	0.60016				1.64318	4.23258				0.54934	0.20812
2.59908	0.484			2.59908	0.484				0.68486	0.48884				0.97768	0.41624
3.27426	0.2057			3.27426	0.2057				2.19736	3.01048				0.2057	0.242
5.40386	0.47674			5.40386	0.47674				1.9118	2.03038				1.60688	0.3751
5.5055	1.70126			5.5055	1.70126				0.5929	4.2108				0.35574	0.20328
1.55848	0.76956			1.55848	0.76956				1.74482	5.35546				0.30008	0.38962
1.17854	1.97714			1.17854	1.97714				1.6335	3.26458				1.1011	0.22748
2.40306	0.3751			2.40306	0.3751				0.99946	4.07044				0.40898	0.57354
4.04624	0.42108			4.04624	0.42108				1.38666	3.61306				0.22748	0.56144
4.23984	0.7744			4.23984	0.7744				1.7787	0.96558				0.78408	0.80102
0.74778	0.81796			0.74778	0.81796				0.98494	1.16644				0.5445	0.22748
1.18338	0.9438			1.18338	0.9438				0.6413	1.59236				0.5808	0.5929
0.87846	0.25168			0.87846	0.25168				0.726	2.09814				0.82038	0.53966
0.83974	0.55418			0.83974	0.55418				2.23366	1.3915				1.00672	0.42834
4.05592	0.79618			4.05592	0.79618				1.79564	1.67706				0.95106	0.22264
4.30518	1.30922			4.30518	1.30922				1.67948	3.1218				0.76472	0.61226
0.96316	0.55176			0.96316	0.55176				0.46706	1.31164				0.32186	1.10352
1.79806	0.7744			1.79806	0.7744				1.5246	6.292				0.99462	0.32428
1.05996	1.48588			1.05996	1.48588				0.32912	3.56708				0.7502	0.3751
3.39042	1.82468			3.39042	1.82468				2.54342	0.6292				0.33396	0.23232
2.70072	2.39096			2.70072	2.39096				2.56762	3.64452				0.64614	0.61952
6.60418	0.44044			6.60418	0.44044				1.17612	5.08926				0.43318	0.3509
1.87792	0.46222			1.87792	0.46222				1.51976	0.72842				0.4719	0.26862
1.67948	2.73702			1.67948	2.73702				0.89782	10.1374				0.46464	0.23716
1.69884	2.38128			1.69884	2.38128				1.6093	0.68486				0.34848	0.25894
1.67706	1.42538			1.67706	1.42538				1.4157	1.3915				0.34122	0.25894
3.15568	1.62382			3.15568	1.62382				2.13444	2.86528				0.36542	0.41382
2.35224	0.7139			2.35224	0.7139				0.38478	1.55606				0.59532	0.25168
0.9922	1.22936			0.9922	1.22936				1.76902	1.815				0.484	0.2299
1.38908	0.39204			1.38908	0.39204				1.0406	3.24764				0.65824	0.2057
1.33342	1.27534			1.33342	1.27534				2.541	5.15702				2.0933	0.27104
4.48668	1.43264			4.48668	1.43264				0.84942	1.39392				0.36784	0.31218
3.59128	2.30384			3.59128	2.30384				3.04436	0.57838				0.39688	0.40656
0.76956	1.17128			0.76956	1.17128				1.20032	2.63538				0.89298	0.38236
1.26082	3.70502			1.26082	3.70502				1.10594	2.51196				0.54692	1.2342
1.34794	0.72358			1.34794	0.72358				1.57784	1.00188				1.2826	0.363
0.93896	1.05028			0.93896	1.05028				0.93412	0.84942				0.242	0.2541
2.1417	1.35762			2.1417	1.35762				0.21538	1.33826				0.3388	0.27588
0.3509	1.91422			0.3509	1.91422				0.56628	2.57972				0.25894	0.41382
0.90992	1.8634			0.90992	1.8634				0.968	0.70906				0.84216	0.34848
2.87012	0.69938			2.87012	0.69938				1.84162	0.65824				0.2178	0.33638
1.15192	0.62194			1.15192	0.62194				0.89298	3.09276				0.86636	0.23958
2.19252	0.58806			2.19252	0.58806				0.49126	2.68862				0.5929	0.25652
3.82602	2.83382			3.82602	2.83382				1.24388	0.37752				0.75988	0.37026
1.82952	0.83248			1.82952	0.83248				0.79376	0.89056				0.3025	0.4235
5.98224	2.6983			5.98224	2.6983				0.30734	5.46194				0.6897	0.32186
6.57998	0.4114			6.57998	0.4114				0.84458	2.42726				0.38962	0.22506
2.45146	0.7865			2.45146	0.7865				2.79026	6.37912				0.30976	0.2178
3.87442	1.04302			3.87442	1.04302				0.74052	3.1218				0.21296	0.37752
0.48158	0.49368			0.48158	0.49368				0.83248	2.2748				0.5082	0.30492
6.70582	0.68486			6.70582	0.68486				1.33826	0.75262				0.46706	0.22506
0.68728	0.49368			0.68728	0.49368				2.57004	1.95052				0.25894	0.28072
0.87846	1.55364			0.87846	1.55364				3.14358	1.69884				0.34364	0.363
2.64264	3.37832			2.64264	3.37832				0.95348	1.8997				0.22506	0.3146
3.68566	0.8712			3.68566	0.8712				0.83732	1.85372				0.3267	0.20812
1.2221	2.51922			1.2221	2.51922				3.27184	1.5851				0.29766	0.46706
1.0406	0.60258			1.0406	0.60258				1.0285	1.36488				0.36784	0.48642
2.04006	1.13982			2.04006	1.13982				1.56574	0.23474				0.95106	0.42834
2.03038	1.81258			2.03038	1.81258				2.98628	1.76176				0.23716	1.936
1.92874	1.44232			1.92874	1.44232				1.30438	3.52352				0.30008	0.32186
1.29954	2.38854			1.29954	2.38854				0.46948	4.42134				0.37994	0.363
1.02124	1.72546			1.02124	1.72546				0.363	1.37698				0.2178	0.28314
0.6534	1.03576			0.6534	1.03576				0.82764	0.3993				0.80586	0.28314
2.2022	0.9801			2.2022	0.9801				0.88814	6.3767				0.58564	0.33396
4.36084	1.77144			4.36084	1.77144				0.63162	0.77198				0.71874	0.3267
1.71336	2.99596			1.71336	2.99596				0.52998	2.39096				0.23232	0.33638
0.86878	1.92148			0.86878	1.92148				6.1226	1.49798				0.21054	0.21054
1.7545	2.7588			1.7545	2.7588				3.27426	1.67706				0.67034	0.35816
1.4883	2.95482			1.4883	2.95482				3.64452	4.02204				0.99462	0.86878
2.43694	1.35036			2.43694	1.35036				7.79724	6.86554				0.3751	0.41624
0.82522	1.30196			0.82522	1.30196				0.96316	0.60258				0.7018	0.21054
2.33288	1.71578			2.33288	1.71578				0.50578	1.76902				0.43318	0.38962
1.44232	0.99462			1.44232	0.99462				1.6093	0.88088				0.21054	0.84216
2.26754	1.5972			2.26754	1.5972				2.37402	0.47432				0.5566	0.67518
1.79322	2.02312			1.79322	2.02312				0.23474	1.40118				0.30734	0.23474
2.2264	1.86824			2.2264	1.86824				4.28098	6.89216				0.68728	0.2541
4.26162	0.4356			4.26162	0.4356				0.75746	5.67974				0.40898	0.8954
0.88814	3.17504			0.88814	3.17504				2.28932	0.968				0.58806	1.19548
0.88572	2.68136			0.88572	2.68136				1.1132	4.38504				0.20812	0.59048
0.28314	0.35574			0.28314	0.35574				2.00618	1.03092				0.23232	0.44286
5.89996	1.10594			5.89996	1.10594				0.82764	0.90024				0.27104	0.44528
0.6534	1.18338			0.6534	1.18338				2.19252	3.23796				1.42296	0.21538
1.51734	0.57354			1.51734	0.57354				0.35574	1.03576				0.39446	0.29766
1.58994	1.24146			1.58994	1.24146				2.178	9.3049				0.26378	0.39446
1.54638	0.5445			1.54638	0.5445				0.75988	1.70368				0.30492	0.52998
1.08174	1.6214			1.08174	1.6214				0.97526	2.15864				0.3509	0.3388
2.73702	3.48238			2.73702	3.48238				1.0164	1.69642				0.3025	0.36784
1.57542	0.37026			1.57542	0.37026				3.00806	1.78596				0.30008	0.52514
2.88948	0.25894			2.88948	0.25894				0.21054	1.92874				0.2057	0.2299
1.35036	1.96262			1.35036	1.96262				1.27534	0.62678				0.22264	0.21538
3.12422	1.89728			3.12422	1.89728				0.77682	1.19064				0.60016	0.35574
5.16186	0.40898			5.16186	0.40898				0.99946	2.91368				0.63404	0.53966
6.03548	1.45684			6.03548	1.45684				1.36488	0.3388				0.4598	0.43802
2.18768	3.20166			2.18768	3.20166				1.0406	1.23178				0.46464	0.26378
2.26512	0.41382			2.26512	0.41382				0.22022	1.07932				0.3509	0.46706
0.68728	5.04328			0.68728	5.04328				0.25894	2.99838				1.30922	0.23232
3.3033	1.83194			3.3033	1.83194				1.69642	1.38666				0.2541	0.21296
4.28824	3.5574			4.28824	3.5574				1.4399	2.93062				0.50336	0.63646
2.0328	3.16294			2.0328	3.16294				0.63888	2.61602				0.52514	0.29524
2.97418	5.10136			2.97418	5.10136				1.14466	1.68916				0.20328	0.36058
3.03952	1.02366			3.03952	1.02366				0.2541	3.98574				0.6897	0.22748
2.39338	0.46222			2.39338	0.46222				0.69696	1.84646				0.48884	0.27588
1.07206	1.26808			1.07206	1.26808				0.34606	0.8591				0.23474	0.45012
1.03092	3.0129			1.03092	3.0129				0.47916	0.54208				0.94622	0.31218
2.66926	3.7631			2.66926	3.7631				0.40656	0.50336				1.7424	0.41382
2.72008	3.509			2.72008	3.509				1.79806	2.44178				1.17128	0.30008
3.2549	0.8228			3.2549	0.8228				0.29766	4.03656				1.1616	0.21054
1.82226	0.35332			1.82226	0.35332				0.51062	0.78892				0.68728	0.34848
2.15622	1.92148			2.15622	1.92148				0.22748	2.31836				0.5566	0.27104
0.6292	2.14896			0.6292	2.14896				0.63888	2.3111				1.68674	0.20812
2.09088	3.54772			2.09088	3.54772				1.52702	6.48318				2.96934	0.34848
1.57542	0.92202			1.57542	0.92202				0.48884	5.86366				1.02608	0.3025
1.1979	1.14224			1.1979	1.14224				0.56628	1.7787				2.10782	0.45254
0.58806	2.70314			0.58806	2.70314				0.77924	0.35816				0.25168	0.34364
3.03468	0.66792			3.03468	0.66792				3.50174	1.452				0.35332	0.25168
1.24146	0.92444			1.24146	0.92444				0.2299	0.88572				0.2783	0.32186
0.41382	1.14224			0.41382	1.14224				0.89056	3.82844				0.74536	0.20328
2.09088	1.52944			2.09088	1.52944				0.65582	2.49502				2.79026	0.54934
0.38962	1.88276			0.38962	1.88276				3.57192	1.15434				0.4477	0.34848
1.49556	1.14708			1.49556	1.14708				0.73326	2.0449				0.59048	0.30734
6.13228	4.6827			6.13228	4.6827				0.34122	4.66576				0.5082	0.27346
[truncated: 13,070 more rows]

## Sheet: Fig. 3f
RAB-5_neg	RAB-5_rme-1	RAB-5_rfip-2	RAB-5_RME-1	RAB-10_neg	RAB-10_rme-1	RAB-10_rfip-2
4	2	2	3	4
4	2	2	5	4
5	3	3	5	5
5	3	3	6	5
5	3	3	6	5
5	3	3	6	6
5	3	3	7	6
5	4	4	7	6
5	5	4	7	8
8	5	4	7	8
8	5	5	7	11
9	5	6	8	11
10	5	6	9	11
11	5	6	9	12
11	6	7	10	12
11	6	7	10	12
11	7	7	11	12	2
11	7	8	11	13	3
12	7	8	11	13	3
12	7	8	11	13	3
12	8	8	12	13	3
12	8	8	12	13	3	2
12	8	9	12	14	4	2
12	8	9	12	14	4	2
12	9	9	13	16	4	2
12	12	10	13	16	4	3
13	13	10	13	17	4	3
13	14	11	13	17	4	3
14	16	11	13	17	5	3
14	17	12	13	18	5	3
15	17	16	13	18	5	3
16	23	17	13	18	5	3
16	25	18	13	18	5	4
17		20	16	18	6	4
18		23	16	19	6	4
18			17	19	6	4
19			17	24	7	4
25			17	24	7	4
25			17	24	7	4
25			18	24	7	4
26			19	26	7	5
26			19	26	8	5
28			19	27	8	5
32			19	31	8	5
32			19	31	8	5
33			20	33	8	6
39			23	39	9	6
45			24	47	11	6
46			24	53	11	7
53			24	54	11	8
54			25	62	11	8
60			25		12	9
			26		15	9
			26		21	11
			31		23	11
			31		24	12
			32			12
			38
			40
			45
			47
			47
			61

## Sheet: Fig. 3g
Rab10_mock	Rab10_VIPAS39-KO
8	6
33	6
3	7
7	5
9	7
4	4
18	2
7	2
12	2
8	4
9	3
18	8
28	2
8	3
13	3
11	3
12	4
28	5
13	6
33	3
14	2
19	7
19
6
16
59
18
17
23
10
24
6
12
8
9
34
3
7
46
4
7
8
9
12
9
9
9
61
3
43
23
61
8

## Sheet: Fig. 4b
wt_03	wt_06	wt_07	wt_11	wt_13	wt_14	spe-39_02	spe-39_03	spe-39_05	spe-39_14	spe-39_26	spe-39_27	vps-45_01	vps-45_11	vps-45_17	vps-45_23	vps-45_24	vps-45_26	rabs-5_07	rabs-5_10	rabs-5_13	rabs-5_22	rabs-5_19	rabs-5_17	rme-1_14	rme-1_23	rme-1_29-2	rme-1_26	rme-1_30	rme-1_40	Y39_02-08	Y39_02-05	Y39_02-11	Y39_02-18	Y39_03-03	Y39_03-08	unc-44_12	unc-44_13	unc-44_16	unc-44_	unc-44_21-2	unc-44_22-1	snx-1_01-08	snx-1_01-13	snx-1_02-04	snx-1_02-06	snx-1_02-08	snx-1_01-03	rme-8_01-05	rme-8_01-06
32.505	43.648	49.183	38.304	30.597	35.98	135.71	98.962	146.118	123.311	151.115	145.842	111.678	195.796	153.091	162.405	109.437	98.687	130.056	132.858	114.931	107.632	124.002	163.627	77.505	143.566	93.524	112.416	140.243	123.618	146.506	124.678	138.529	165.949	242.662	140.471	141.793	121.073	144.721	127.901	69.615	115.238	112.909	125.333	163.343	132.45	134.269	81.934	118.477	132.102
40.535	51.234	38.659	37.739	41.762	45.118	101.581	107.577	99.524	113.278	112.739	178.773	123.514	104.31	131.004	132.956	77.732	96.611	115.905	129.091	127.247	146.359	106.866	118.199	124.028	133.16	67.875	116.161	122.845	112.626	129.657	131.756	111.122	106.478	115.798	161.19	102.542	108.679	142.816	109.427	138.823	103.259	161.618	139.431	147.716	119.904	146.854	139.277	160.135	123.117
37.659	40.201	23.073	42.869	31.87	26.91	87.65	74.063	135.841	184.318	150.17	140.079	190.552	169.351	127.441	120.698	108.417	90.573	98.912	116.269	103.667	124.889	122.825	83.002	78.735	131.677	106.822	92.288	120.944	145.619	80.593	131.891	117.225	134.375	115.901	136.035	128.221	97.601	123.202	92.572	104.743	146.486	141.509	130.331	142.437	135.842	126.57	157.979	127.683	165.163
46.043	40.764	33.522	29.436	54.759	40.799	90.025	77.954	123.093	123.842	201.23	152.067	131.998	129.818	143.737	146.879	115.651	106.797	66.176	150.934	94.002	97.78	97.946	127.494	100.069	124.843	105.605	157.309	121.464	130.049	158.671	103.581	143.805	126.82	136.094	176.826	99.759	115.714	109	173.678	132.427	88.175	162.158	130.534	189.589	133.666	131.34	139.778	150.409	103.131
31.772	40.99	44.13	34.768	44.87	47.15	120.71	195.06	125.514	135.712	83.509	154.193	161.63	106.076	175.193	134.126	110.454	113.741	95.813	156.592	134.927	105.769	101.524	112.253	105.937	97.75	108.038	113.585	109.703	127.748	94.717	104.569	84.203	131.714	136.35	133.523	106.79	168.752	125.343	105.439	92.906	103.684	149.524	136.996	187.135	135.858	130.278	140.135	133.757	135.818
29.341	31.631	36.315	34.67	47.787	22.598	79.82	128.56	119.765	98.641	124.563	145.105	119.437	252.896	109.609	189.589	110.159	102.684	111.228	158.318	96.175	114.763	170.059	113.217	127.125	117.565	162.97	133.927	114.846	111.863	126.248	125.076	123.227	118.83	131.277	152.823	120.914	191.417	147.73	147.765	122.174	127.379	151.984	140.92	135.241	134.654	151.839	99.323	129.585	186.957
27.125	36.384	36.819	30.641	38.395	48.693	104.539	125.109	200.742	184.576	121.26	143.385	173.673	167.127	155.018	114.926	86.169	111.541	93.583	126.813	127.388	136.165	107.782	126.851	97.55	132.295	108.779	90.587	102.32	168.614	99.226	134.936	103.821	189.888	273.153	177.141	134.483	171.176	124.394	135.005	151.636	93.906	131.057	96.842	157.712	117.503	81.794	122.927	134.492	169.162
37.188	52.499	46.19	42.202	62.082	14.649	141.827	165.581	76.157	93.03	115.022	140.968	136.226	117.559	116.269	127.01	111.411	83.464	110.513	148.701	118.487	108.693	111.312	131.046	90.746	124.431	171.838	111.184	101.258	136.885	156.177	145.572	131.037	108.017	163.905	169.874	170.694	116.032	117.1	122.076	177.489	112.401	108.969	201.551	149.403	134.886	127.171	126.397	147.272	121.997
42.532	54.752	43.088	45.413	35.487	39.838	122.165	105.971	111.434	133.257	136.046	132.733	162.294	142.351	171.759	178.943	99.449	136.493	122.121	165.103	116.68	116.648	103.211	109.855	147.346	133.836	100.163	92.314	100.905	129.97	115.02	169.095	154.117	130.888	147.113	144.413	117.279	186.152	118.348	137.076	117.104	79.235	143.091	197.824	113.097	144.555	130.53	154.257	147.053	121.546
49.27	40.112	27.967	42.785	36.662	27.247	68.268	117.657	109.99	133.74	119.165	102.878	141.849	100.557	113.16	97.494	80.245	97.27	105.118	97.784	127.111	135.211	119.983	152.075	113.934	161.681	136.75	114.342	127.06	119.355	115.858	119.153	115.17	114.338	148.755	165.902	147.886	150.251	114.435	110.973	81.775	122.612	109.903	100.448	155.635	170.871	112.898	131.954	131.285	89.394
37.397	43.2215	37.8946	37.8827	42.4271	34.8982	105.23	119.649	124.818	132.371	131.482	143.602	145.285	148.584	139.628	140.503	100.912	103.786	104.942	138.246	116.061	119.391	116.551	123.762	106.298	130.08	116.236	113.411	116.159	130.635	122.267	129.031	122.226	132.73	161.101	155.82	127.036	142.685	126.709	126.191	118.869	109.237	137.272	140.021	154.131	136.019	127.354	129.396	138.015	134.839
	wt	spe-39	vps-45	rabs-5	rme-1	rfip-11	unc-44	snx-1	rme-8	syx-6	syx-7	syx-16	vamp-7	vti-1	syx-3	wt2
Ave	38.9535	126.192	129.783	119.826	118.803	126.686	125.121	126.843	121.708	32.66	36.2248	127.311	130.404	130.643	131.157	40.6461
StDev	3.2068	13.0644	21.5174	10.9673	9.65615	15.7351	11.0199	8.79593	4.0717	5.75401	3.77649	11.3142	7.01532	7.4004	7.61752	2.30089
	wt	spe-39	vps-45	rabs-5	rme-1	rfip-11	unc-44	snx-1	rme-8	syx-6	syx-7	syx-16	vamp-7	vti-1	syx-3	wt2
Ave	4.16803	13.5025	13.8868	12.8213	12.7119	13.5555	13.388	13.5722	13.0228	3.49462	3.87605	13.6223	13.9532	13.9788	14.0338	4.34913
StDev	0.343127	1.39789	2.30236	1.1735	1.03321	1.68366	1.17913	0.941165	0.435672	0.615679	0.404084	1.21062	0.75064	0.791842	0.815074	0.246195
[truncated: 47 more columns]

## Sheet: Fig. 4e
SNX-1_RAB-11_M1	SNX-1_RAB-11_M2	SNX-1_RAB-5_M1	SNX-1_RAB-5_M2	SNX-1_RAB-7_M1	SNX-1_RAB-7_M2	SNX-1_RME-1_M1	SNX-1_RME-1_M2	RAB-10_RME-1_M1	RAB-10_RME-1_M2	SNX-1_DHS-3_M1	SNX-1_DHS-3_M2	SNX-1_MANS_M1	SNX-1_MANS_M2	SYX-3_SNX-1_M1	SYX-3_SNX-1_M2	SYX-3_RME-1_M1	SYX-3_RME-1_M2	SYX-3_RAB-10_M1	SYX-3_RAB-10_M2		SNX-1_RAB-5_wt_M1	SNX-1_RAB-5_snx-6_M1	SNX-1_RAB-5_wt_M2	SNX-1_RAB-5_snx-6_M2			SNX-1_RAB-11_wt_M1	SNX-1_RAB-11_snx-6_M1	SNX-1_RAB-11_wt_M2	SNX-1_RAB-11_snx-6_M2			RME-1_RAB-10_wt_M1	RME-1_RAB-10_snx-6_M1	RME-1_RAB-10_wt_M2	RME-1_RAB-10_snx-6_M2
0.302	0.222	0.338	0.052	0.363	0.335	0.23	0.399	0.167	0.161	0.133	0.025	0.098	0.159	0.21	0.516	0.579	0.672	0.407	0.444		0.05	0.133	0.167	0.433			0.029	0.159	0.182	0.293			0.087	0.195	0.037	0.384
0.327	0.315	0.15	0.158	0.567	0.36	0.161	0.265	0.176	0.195	0.081	0.068	0.17	0.111	0.135	0.425	0.511	0.859	0.362	0.577		0.06	0.162	0.167	0.378			0.037	0.156	0.137	0.51			0.15	0.262	0.137	0.326
0.147	0.119	0.38	0.096	0.477	0.306	0.119	0.254	0.203	0.334	0.045	0.049	0.098	0.081	0.215	0.347	0.48	0.639	0.301	0.671		0.042	0.135	0.1	0.364			0.136	0.175	0.197	0.319			0.115	0.162	0.047	0.165
0.118	0.313	0.247	0.168	0.428	0.304	0.149	0.268	0.229	0.277	0.052	0.027	0.111	0.083	0.087	0.274	0.483	0.723	0.449	0.557		0.066	0.129	0.168	0.196			0.044	0.099	0.235	0.396			0.076	0.153	0.049	0.187
0.246	0.127	0.296	0.171	0.525	0.504	0.104	0.218	0.246	0.274	0.084	0.035	0.116	0.079	0.154	0.328	0.514	0.657	0.367	0.528		0.097	0.162	0.145	0.291			0.097	0.162	0.227	0.239			0.066	0.225	0.051	0.264
0.365	0.173	0.251	0.293	0.375	0.306	0.139	0.202	0.165	0.23	0.058	0.044	0.047	0.161	0.098	0.459	0.564	0.807	0.36	0.61		0.053	0.121	0.159	0.297			0.033	0.26	0.119	0.327			0.159	0.297	0.097	0.226
0.323	0.134	0.281	0.126	0.278	0.265	0.265	0.54	0.248	0.435	0.107	0.038	0.041	0.111	0.21	0.447	0.246	0.624	0.266	0.496		0.072	0.134	0.243	0.444			0.085	0.104	0.206	0.376			0.2	0.366	0.143	0.191
0.307	0.177	0.216	0.128	0.406	0.253	0.172	0.354	0.154	0.287	0.042	0.027	0.068	0.118	0.249	0.463	0.443	0.659	0.277	0.549		0.093	0.175	0.249	0.478	T-test M1	T-test M2	0.068	0.131	0.113	0.328	T-test M1	T-test M2	0.093	0.222	0.042	0.165	T-test M1	T-test M2
0.326	0.24	0.285	0.073	0.387	0.273	0.102	0.281	0.126	0.355	0.043	0.045	0.059	0.06	0.126	0.258	0.462	0.894	0.211	0.455		0.089	0.121	0.219	0.443	2.61096e-05	2.05551e-05	0.089	0.224	0.172	0.283	0.000113497	9.50193e-05	0.105	0.189	0.104	0.288	0.000274852	1.89601e-05
0.292	0.1	0.147	0.117	0.502	0.281	0.104	0.443	0.135	0.184	0.069	0.043	0.076	0.085	0.195	0.303	0.395	0.797	0.254	0.642		0.115	0.23	0.152	0.52			0.068	0.196	0.144	0.533			0.092	0.216	0.071	0.24
0.2753	0.192	0.2591	0.1382	0.4308	0.3187	0.1545	0.3224	0.1849	0.2732	0.0714	0.0401	0.0884	0.1048	0.1679	0.382	0.4677	0.7331	0.3254	0.5529		0.0737	0.1502	0.1769	0.3844			0.0686	0.1666	0.1732	0.3604			0.1143	0.2287	0.0778	0.2436
0.0813935	0.0781324	0.0744557	0.0670685	0.087068	0.0726912	0.0554241	0.108935	0.0443432	0.0851793	0.0302626	0.0129396	0.0387447	0.0340809	0.0553142	0.0906409	0.0949527	0.098409	0.0751697	0.0753222		0.023805	0.0336743	0.0465318	0.0993369			0.0341148	0.0504429	0.0436649	0.0959354			0.0424265	0.0647526	0.0398603	0.0726777
to DHS-3:
1.05249e-05	0.000150211	8.87976e-06	0.00116794	7.71416e-08	4.63551e-07	0.000970005	1.63242e-05	5.42476e-06	9.65332e-06	1	1	0.289432	0.000131625	0.000265116	6.18435e-07	8.59194e-08	2.3348e-09	4.3983e-07	2.41422e-09
to MANS:
1.92013e-05	0.00694458	1.83965e-05	0.183157	6.28022e-08	1.42794e-06	0.00696974	9.44674e-05	6.62714e-05	8.96271e-05	0.289432	0.000131625	1	1	0.00183161	1.43243e-06	6.90176e-08	7.48286e-10	5.48942e-07	4.48307e-10

[truncated: 37 more sheets: Fig. 5a, Fig. 5b, Fig. 5c, Fig. 5c-1, Fig. 5d, Fig. 5g,h, Fig. 6a-c,h, Fig. 6d, Fig. 6e, Fig. 6f, Fig. 6g, Fig. 7a, Fig. 7c, Fig. 7d, Fig. 7e, Fig. 8b, Fig. 8d, Fig. S1e, Fig. S1f , Fig. S2b …]
